# Supplementary material for: The nucleoid of rapidly growing Escherichia coli localizes close to the inner membrane and is organized by transcription, translation, and cell geometry
Source: Nat Commun. 2025 Apr 20;16:3732. doi: 10.1038/s41467-025-58723-4 (PMC12009437; doi:10.1038/s41467-025-58723-4)
Supplement: Supplementary file 7 — Supplementary software [file 41467_2025_58723_MOESM7_ESM.zip]

Archive with 11 entries (11 files):
- Macro_M7 - Determination of radial intensity distributions using erosion analysis.ijm
- Macro_M8 - Plot profiles along perimenter.ijm
- Macro_M9 - Simulate images for circular cross-correlation.ijm
- Script_1_dna-membrane-dist.py
- Script_2_MreB_randomization_GMM_circular_xCORR.py
- Macro_M1 - Average PSF from beadstack.ijm
- Macro_M2 - Smoothing of cell outlines in NR PAINT images.ijm
- Macro_M3 - Rotation, alignment and cell straightening - CLSM.ijm
- Macro_M4 - Cell normalization - CLSM.ijm
- Macro_M5 -  Determination of the relative nucleoid length expansion (RNLE) - CLSM.ijm
- Macro_M6 - Determination of the relative MreB distribution - CLSM.ijm
