# Supplementary material for: The nucleoid of rapidly growing Escherichia coli localizes close to the inner membrane and is organized by transcription, translation, and cell geometry
Source: Nat Commun. 2025 Apr 20;16:3732. doi: 10.1038/s41467-025-58723-4 (PMC12009437; doi:10.1038/s41467-025-58723-4)
Supplement: Supplementary file 10 — Source data [file 41467_2025_58723_MOESM10_ESM.xlsx]

## Sheet: Figure 2 - Growth curves
Azide treatment			Nalidixate rep. 1			Rifampicin rep. 1			Chloramphenicol rep. 1			MP265 rep. 1			Mecillinam rep. 1
time [min]	OD600		time [min]	OD600		time [min]	OD600		time [min]	OD600		time [min]	OD600		time [min]	OD600
48	0.068		30	0.052		32	0.041		37	0.023		31	0.029		31	0.036
73	0.135		60	0.083		62	0.082		93	0.103		61	0.066		60	0.072
105	0.308		90	0.174		92	0.164		112	0.168		90	0.149		89	0.149
td	26.5 ± 0.5 min		103	0.246		114	0.269		130	0.266		107	0.243		110	0.252
			td	27.2 ± 0.8 min		td	30.4 ± 0.2 min		td	27.0 ± 0.3 min		td	24.5 ± 0.2 min		td	27.8 ± 0.2 min
Control			Nalidixate rep. 2			Rifampicin rep. 2			Chloramphenicol rep. 2			MP265 rep. 2			Mecillinam rep. 2
time [min]	OD600		time [min]	OD600		time [min]	OD600		time [min]	OD600		time [min]	OD600		time [min]	OD600
31	0.008		30	0.052		47	0.029		34	0.038		30	0.043		30	0.042
61	0.019		71	0.147		73	0.069		60	0.077		61	0.091		60	0.093
95	0.04		97	0.279		103	0.146		90	0.171		91	0.2		90	0.198
128	0.081		td	27.8 ± 0.5 min		116	0.201		108	0.268		118	0.363		101	0.272
153	0.167					122	0.241		td	26.8 ± 0.5 min		td	27.0 ± 0.7 min		td	26.2 ± 0.8 min
170	0.24					td	28.4 ± 3.3 min
200	0.536
230	0.898
td	27 ± 0.7 min

## Sheet: Figure 3C
Azide				Control
time [min]	RNL	s.d.		time [min]	RNL	s.d.
0	0.64197	0.05722		0	0.63573	0.05589
2	0.64659	0.0579		2	0.6374	0.05551
5	0.6903	0.05948		5	0.63642	0.05954
10	0.66545	0.06084		10	0.62056	0.06072
20	0.65741	0.0608		20	0.61259	0.05401
30	0.6784	0.06002		30	0.64599	0.06132
60	0.70384	0.05536		60	0.66982	0.06766
Rifampicin rep. 1				Chloramphenicol rep. 1
time [min]	RNL	s.d.		time [min]	RNL	s.d.
0	0.65742	0.05218		0	0.65826	0.056
2	0.51591	0.06977		2	0.48915	0.05453
5	0.58429	0.05649		5	0.45505	0.04814
10	0.72367	0.03947		10	0.42975	0.05485
20	0.741	0.05305		20	0.34711	0.03687
30	0.71491	0.05493		30	0.30578	0.03914
60	0.70878	0.06041		60	0.31179	0.04879
Rifampicin rep. 2				Chloramphenicol rep. 2
time [min]	RNL	s.d.		time [min]	RNL	s.d.
0	0.7239	0.06253		0	0.57963	0.06251
2	0.57896	0.08031		2	0.48253	0.05904
5	0.57743	0.06085		5	0.44228	0.04966
10	0.73878	0.04599		10	0.4014	0.04257
20	0.75143	0.04136		20	0.32413	0.04034
30	0.72378	0.04915		30	0.30471	0.03745
60	0.70484	0.04772		60	0.30661	0.04394
MP265 rep. 1				Mecillinam rep. 1
time [min]	RNL	s.d.		time [min]	RNL	s.d.
0	0.64467	0.05466		0	0.6443	0.0605
2	0.64275	0.05882		2	0.67336	0.04995
5	0.64284	0.05589		5	0.65818	0.0584
10	0.62506	0.05654		10	0.65351	0.05281
20	0.70159	0.05728		20	0.6525	0.06122
30	0.69586	0.06635		30	0.74808	0.06205
60	0.75866	0.06288		60	0.78844	0.06128
MP265 rep. 2				Mecillinam rep. 2
time [min]	RNL	s.d.		time [min]	RNL	s.d.
0	0.6416	0.05972		0	0.6429	0.04964
2	0.6352	0.05747		2	0.63491	0.05663
5	0.64525	0.05585		5	0.64496	0.05368
10	0.6377	0.06075		10	0.64817	0.06058
20	0.6504	0.07222		20	0.65698	0.05823
30	0.71242	0.05816		30	0.72302	0.05969
60	0.78422	0.05775		60	0.79615	0.05745

## Sheet: Figure 3D
Azide						Control
time [min]	Rel. Int. Poles	SEM	Rel. Int. Cylinder	SEM		time [min]	Rel. Int. Poles	SEM	Rel. Int. Cylinder	SEM
0	0.46165	0.03445	1.13317	0.07977		0	0.45071	0.02983	1.11903	0.07221
2	0.4696	0.04006	1.13425	0.09216		2	0.44438	0.03387	1.12788	0.08355
5	0.54457	0.0409	1.11421	0.08084		5	0.44785	0.03753	1.13005	0.0871
10	0.66289	0.04469	1.09501	0.06948		10	0.46536	0.03673	1.12841	0.08365
20	0.79798	0.06296	1.0608	0.07971		20	0.42861	0.03908	1.11332	0.0984
30	0.95833	0.07879	1.01222	0.08139		30	0.45266	0.0381	1.12706	0.08948
60	1.24005	0.12261	0.92413	0.09438		60	0.52549	0.04335	1.10693	0.08431
Rifampicin rep. 1						Chloramphenicol rep. 1
time [min]	Rel. Int. Poles	SEM	Rel. Int. Cylinder	SEM		time [min]	Rel. Int. Poles	SEM	Rel. Int. Cylinder	SEM
0	0.47905	0.03462	1.12176	0.07705		0	0.47925	0.03217	1.12014	0.07216
2	0.50829	0.03311	1.11192	0.06866		2	0.42658	0.02879	1.12889	0.07223
5	0.52443	0.03621	1.11899	0.07194		5	0.44351	0.03021	1.12662	0.07218
10	0.55613	0.03895	1.10246	0.07163		10	0.4432	0.03843	1.12217	0.08979
20	0.6345	0.04012	1.08541	0.06423		20	0.6515	0.05454	1.08666	0.08493
30	0.72054	0.0464	1.07463	0.06621		30	0.76108	0.07039	1.06552	0.09446
60	0.8809	0.03938	1.03577	0.04419		60	0.83571	0.06342	1.0483	0.07736
Rifampicin rep. 2						Chloramphenicol rep. 2
time [min]	Rel. Int. Poles	SEM	Rel. Int. Cylinder	SEM		time [min]	Rel. Int. Poles	SEM	Rel. Int. Cylinder	SEM
0	0.45467	0.02703	1.13306	0.06158		0
2	0.47486	0.02777	1.13595	0.05987		2
5	0.50484	0.03108	1.12351	0.0613		5
10	0.51721	0.03038	1.12437	0.05973		10
20	0.67221	0.03429	1.08996	0.05243		20
30	0.84041	0.04237	1.04764	0.05032		30
60	1.04811	0.04876	0.98369	0.04421		60
MP265 rep. 1						Mecillinam rep. 1
time [min]	Rel. Int. Poles	SEM	Rel. Int. Cylinder	SEM		time [min]	Rel. Int. Poles	SEM	Rel. Int. Cylinder	SEM
0	0.41441	0.03266	1.12018	0.08168		0	0.44652	0.03736	1.12481	0.08869
2	1.21029	0.08912	0.95407	0.06497		2	0.58895	0.06623	1.10253	0.1088
5	1.527	0.12218	0.88687	0.06444		5	0.63385	0.07045	1.08751	0.10799
10	1.44439	0.12127	0.89987	0.06448		10	0.65184	0.06626	1.08423	0.09651
20	1.09512	0.07829	0.97412	0.0552		20	0.58507	0.05977	1.10659	0.09505
30	0.90098	0.0562	1.02937	0.05551		30	0.50675	0.05162	1.15165	0.09822
60	0.80066	0.03469	1.09854	0.04468		60	0.62865	0.04198	1.18081	0.06773
MP265 rep. 2						Mecillinam rep. 2
time [min]	Rel. Int. Poles	SEM	Rel. Int. Cylinder	SEM		time [min]	Rel. Int. Poles	SEM	Rel. Int. Cylinder	SEM
0	0.48089	0.03439	1.13269	0.0775		0	0.46561	0.03337	1.1225	0.07576
2	1.14732	0.06643	0.96348	0.05272		2	0.55902	0.03915	1.10419	0.07025
5	1.35777	0.10083	0.90469	0.05886		5	0.60666	0.0438	1.09023	0.06954
10	1.29068	0.0822	0.91436	0.04922		10	0.63957	0.05749	1.08877	0.08769
20	1.03065	0.09245	0.99115	0.07508		20	0.59748	0.06193	1.11341	0.1
30	0.8801	0.05463	1.04171	0.05721		30	0.53226	0.04768	1.15913	0.09263
60	0.87899	0.04201	1.06499	0.04797		60	0.60265	0.04907	1.19635	0.08593

## Sheet: Figure 3E
Nalidixate rep. 1				Nalidixate rep. 1
time [min]	RNL	s.d.		time [min]	Rel. Int. Poles	SEM	Rel. Int. Cylinder	SEM
0	0.67594	0.05543		0	0.46669	0.03079	1.12026	0.06683
2	0.69633	0.0451		2	0.43526	0.03647	1.12661	0.08367
5	0.64643	0.06018		5	0.47084	0.03451	1.1167	0.07342
10	0.52101	0.07821		10	0.46407	0.03962	1.11556	0.08682
20	0.3362	0.08447		20	0.49608	0.03837	1.10487	0.07596
30	0.30896	0.07956		30	0.55956	0.05085	1.09114	0.09179
60	0.23468	0.04933		60	0.71825	0.05976	1.03501	0.0787
Nalidixate rep. 2				Nalidixate rep. 2
time [min]	RNL	s.d.		time [min]	Rel. Int. Poles	SEM	Rel. Int. Cylinder	SEM
0	0.66499	0.05496		0	0.49757	0.03868	1.1287	0.0801
2	0.69477	0.05774		2	0.46314	0.03381	1.12806	0.07826
5	0.62732	0.05796		5	0.45442	0.03414	1.13201	0.07857
10	0.50803	0.07615		10	0.45505	0.0295	1.12774	0.06884
20	0.35287	0.09224		20	0.51539	0.04142	1.11805	0.08157
30	0.30153	0.08548		30	0.60448	0.05225	1.09098	0.08616
35 + 10 (release)	0.45119	0.10079		35 + 10 (release)	0.66395	0.04851	1.07405	0.07684
35 + 30 (release)	0.59028	0.08856		35 + 30 (release)	0.49243	0.08051	1.07842	0.15998

## Sheet: Figure 3F
0 min Rifampicin						10 min Rifampicin						FWHM Comparison
norm. distance [A.U.]	norm. Int. MreB [A.U.]	s.d.	norm. Int. DNA [A.U.]	s.d.		norm. distance [A.U.]	norm. Int. MreB [A.U.]	s.d.	norm. Int. DNA [A.U.]	s.d.		time [min]	time [min]	time [min]	time [min]	time [min]	time [min]	time [min]	time [min]	time [min]	time [min]	time [min]	time [min]	time [min]
0	0.00709	0.1219	0.00445	0.0471		0	0.09273	0.16354	0.00904	0.02237		0	0.54802	0.53694	0.53166	0.009	0.5406	0.01071	0.55341	0.0305	0.52799	0.00933	0.54815	0.02145
0.00671	0.01561	0.12784	0.00694	0.04839		0.00671	0.10164	0.16941	0.01008	0.02282		2	0.54378	0.53125	0.54214	0.00882	0.54565	0.00253	0.48282	0.06403	0.44481	0.00629	0.50137	0.01874
0.01342	0.03375	0.14108	0.01208	0.05106		0.01342	0.1217	0.18358	0.01239	0.02392		5	0.53732	0.52885	0.53849	0.00232	0.5369	0.00272	0.38569	0.02182	0.40669	0.00605	0.46313	0.00224
0.02013	0.05469	0.15613	0.01766	0.05384		0.02013	0.14441	0.19972	0.01487	0.02507		10	0.54188	0.50424	0.53297	0.0038	0.55167	0.00432	0.35969	0.01638	0.39599	0.00878	0.46618	0.00887
0.02685	0.07837	0.17321	0.02365	0.05679		0.02685	0.16968	0.21794	0.01752	0.02629		20	0.52983	0.47806	0.55774	0.0053	0.55743	0.00974	0.3543	0.01897	0.40785	0.00799	0.50902	0.01069
0.03356	0.10497	0.19236	0.03008	0.05991		0.03356	0.19771	0.23824	0.02036	0.02759		30	0.52999	0.49152	0.56543	0.01	0.57082	0.00141	0.35817	0.01358	0.41884	0.00167	0.53743	0.00196
0.04027	0.13463	0.21357	0.03699	0.06324		0.04027	0.22864	0.26056	0.02339	0.02899		60	0.51187	0.4776	0.58185	0.01271	0.60101	0.00928	0.35465	0.00207	0.45635	0.00665	0.5506	--
0.04698	0.16741	0.23673	0.0444	0.0668		0.04698	0.26251	0.28468	0.02664	0.03049
0.05369	0.20331	0.26165	0.05234	0.07063		0.05369	0.29923	0.31032	0.03012	0.03212
0.0604	0.2422	0.28805	0.06086	0.07476		0.0604	0.33866	0.33711	0.03385	0.03386
0.06711	0.28391	0.31562	0.06997	0.07922		0.06711	0.38055	0.36464	0.03784	0.03574
0.07383	0.3282	0.3441	0.0797	0.08404		0.07383	0.42456	0.39243	0.0421	0.03775
0.08054	0.37475	0.37319	0.09007	0.08924		0.08054	0.47028	0.42001	0.04665	0.03989
0.08725	0.42319	0.40263	0.10111	0.09485		0.08725	0.51725	0.44694	0.05149	0.04216
0.09396	0.47307	0.43211	0.11284	0.10088		0.09396	0.56497	0.47283	0.05664	0.04458
0.10067	0.5239	0.46126	0.1253	0.10734		0.10067	0.61292	0.49741	0.0621	0.04713
0.10738	0.5751	0.48971	0.13849	0.11426		0.10738	0.66056	0.52044	0.0679	0.04982
0.11409	0.62609	0.51708	0.15243	0.12165		0.11409	0.70729	0.54161	0.07406	0.05265
0.12081	0.67618	0.54297	0.16716	0.12953		0.12081	0.75247	0.56067	0.08059	0.05562
0.12752	0.72471	0.56706	0.18267	0.1379		0.12752	0.79549	0.57733	0.08752	0.05874
0.13423	0.77097	0.58905	0.19898	0.14676		0.13423	0.8357	0.59138	0.09486	0.062
0.14094	0.81434	0.60863	0.21611	0.1561		0.14094	0.87252	0.60263	0.10264	0.06542
0.14765	0.85419	0.62547	0.23405	0.16589		0.14765	0.90538	0.61093	0.11088	0.069
0.15436	0.88996	0.63938	0.2528	0.17613		0.15436	0.93379	0.61621	0.11959	0.07275
0.16107	0.92122	0.65025	0.27235	0.18678		0.16107	0.95735	0.6185	0.12882	0.07667
0.16779	0.94758	0.65804	0.29267	0.19782		0.16779	0.97581	0.61794	0.13858	0.08077
0.1745	0.96879	0.66272	0.31374	0.20924		0.1745	0.98904	0.61473	0.1489	0.08507
0.18121	0.98464	0.66428	0.33552	0.22099		0.18121	0.99706	0.60914	0.15981	0.08956
0.18792	0.99504	0.66273	0.35794	0.23302		0.18792	1	0.60145	0.17135	0.09426
0.19463	1	0.65815	0.38094	0.24527		0.19463	0.99808	0.59195	0.18353	0.09917
0.20134	0.99965	0.65073	0.40446	0.25764		0.20134	0.99165	0.58098	0.19639	0.1043
0.20805	0.99423	0.64069	0.42841	0.27004		0.20805	0.98112	0.56883	0.20992	0.10968
0.21477	0.98409	0.62832	0.4527	0.28237		0.21477	0.96694	0.55573	0.22415	0.1153
0.22148	0.96965	0.61391	0.47725	0.29456		0.22148	0.94953	0.54182	0.23909	0.1212
0.22819	0.95137	0.59771	0.50196	0.30652		0.22819	0.92936	0.52725	0.25475	0.12737
0.2349	0.92976	0.58006	0.52676	0.31819		0.2349	0.90692	0.51215	0.27113	0.13383
0.24161	0.90537	0.56125	0.55153	0.3295		0.24161	0.88269	0.49663	0.28825	0.14057
0.24832	0.87875	0.54157	0.57619	0.3404		0.24832	0.85717	0.48078	0.30613	0.14759
0.25503	0.85043	0.52121	0.60064	0.35082		0.25503	0.83084	0.4647	0.32478	0.15489
0.26174	0.82092	0.5004	0.62479	0.36074		0.26174	0.80414	0.44846	0.34423	0.16248
0.26846	0.79071	0.47933	0.64853	0.37013		0.26846	0.77745	0.43212	0.3645	0.17036
0.27517	0.76026	0.45825	0.67179	0.37897		0.27517	0.75113	0.41578	0.38559	0.17852
0.28188	0.73003	0.4374	0.69448	0.38726		0.28188	0.72548	0.39958	0.40749	0.18696
0.28859	0.70043	0.41705	0.71653	0.39501		0.28859	0.70077	0.3837	0.43017	0.19565
0.2953	0.67187	0.39747	0.73784	0.40221		0.2953	0.67718	0.3683	0.45359	0.20454
0.30201	0.64466	0.37888	0.75837	0.40886		0.30201	0.65483	0.35351	0.4777	0.2136
0.30872	0.61909	0.36144	0.77803	0.41495		0.30872	0.63383	0.33947	0.50242	0.22275
0.31544	0.59534	0.34522	0.79678	0.42047		0.31544	0.61421	0.32629	0.52768	0.23194
0.32215	0.57349	0.33022	0.81458	0.42544		0.32215	0.59601	0.31408	0.55339	0.2411
0.32886	0.55354	0.31638	0.83143	0.42987		0.32886	0.57923	0.30291	0.57947	0.25019
0.33557	0.53542	0.30361	0.84733	0.43383		0.33557	0.56384	0.29287	0.60582	0.25916
0.34228	0.51902	0.29181	0.86229	0.43735		0.34228	0.54982	0.28399	0.63235	0.26794
0.34899	0.50418	0.28093	0.87633	0.44048		0.34899	0.53708	0.27623	0.65894	0.27647
0.3557	0.49075	0.2709	0.88947	0.44327		0.3557	0.52555	0.26951	0.68548	0.28468
0.36242	0.47859	0.26165	0.90172	0.44577		0.36242	0.5151	0.26368	0.71182	0.2925
0.36913	0.46759	0.25314	0.91311	0.448		0.36913	0.50558	0.25856	0.73781	0.29988
0.37584	0.45764	0.24537	0.92364	0.44997		0.37584	0.49686	0.25401	0.76331	0.30678
0.38255	0.44866	0.23831	0.93331	0.45168		0.38255	0.48881	0.24988	0.78814	0.31317
0.38926	0.4406	0.23194	0.94215	0.45315		0.38926	0.48135	0.24607	0.81218	0.31907
0.39597	0.43338	0.22621	0.95017	0.4544		0.39597	0.47442	0.24255	0.8353	0.32449
0.40268	0.42696	0.2211	0.95741	0.45546		0.40268	0.46802	0.2393	0.85734	0.32944
0.4094	0.42125	0.2166	0.96392	0.45638		0.4094	0.46217	0.23634	0.87818	0.33397
0.41611	0.41618	0.21272	0.96974	0.4572		0.41611	0.45688	0.2337	0.89772	0.33809
0.42282	0.41169	0.20942	0.97494	0.45796		0.42282	0.45221	0.23138	0.91584	0.34185
0.42953	0.40771	0.2067	0.97958	0.45871		0.42953	0.44819	0.22936	0.93245	0.34525
0.43624	0.40421	0.20453	0.98369	0.45943		0.43624	0.44483	0.22765	0.94745	0.34828
0.44295	0.40114	0.20285	0.9873	0.46012		0.44295	0.44212	0.22621	0.96074	0.35096
0.44966	0.39852	0.2016	0.99044	0.46075		0.44966	0.44002	0.22504	0.97224	0.35328
0.45638	0.39632	0.20069	0.99312	0.4613		0.45638	0.43847	0.22415	0.98185	0.35524
0.46309	0.39456	0.20003	0.99535	0.46175		0.46309	0.43743	0.22356	0.9895	0.35686
0.4698	0.39323	0.19956	0.99715	0.46208		0.4698	0.43685	0.22325	0.99512	0.35813
0.47651	0.39231	0.19923	0.9985	0.46229		0.47651	0.43667	0.22318	0.99863	0.35905
0.48322	0.39181	0.19897	0.99943	0.46239		0.48322	0.43686	0.2233	1	0.35959
0.48993	0.3917	0.19874	0.99992	0.4624		0.48993	0.43741	0.22352	0.99922	0.35976
0.49664	0.39197	0.19852	1	0.46236		0.49664	0.43833	0.22381	0.99631	0.35954
0.50336	0.39262	0.19831	0.99966	0.46228		0.50336	0.43964	0.22416	0.99128	0.35893
0.51007	0.39365	0.19817	0.99889	0.4622		0.51007	0.44137	0.22461	0.98416	0.35792
0.51678	0.39508	0.19816	0.99769	0.46215		0.51678	0.44353	0.22523	0.97503	0.3565
0.52349	0.39692	0.19838	0.99606	0.46214		0.52349	0.44613	0.22603	0.96393	0.35469
0.5302	0.39921	0.19891	0.994	0.46214		0.5302	0.44915	0.22703	0.95096	0.3525
0.53691	0.40193	0.1998	0.99151	0.46213		0.53691	0.4526	0.2282	0.93619	0.34994
0.54362	0.40508	0.20108	0.98856	0.46209		0.54362	0.45644	0.22955	0.91972	0.34703
0.55034	0.40867	0.20276	0.98511	0.46197		0.55034	0.46063	0.23105	0.90165	0.34376
0.55705	0.41268	0.20486	0.98115	0.46176		0.55705	0.46511	0.2327	0.88208	0.34014
0.56376	0.41708	0.2074	0.97662	0.46142		0.56376	0.46982	0.2345	0.8611	0.33612
0.57047	0.42186	0.21044	0.97147	0.46092		0.57047	0.47474	0.23646	0.83882	0.33167
0.57718	0.42698	0.21399	0.96564	0.46026		0.57718	0.47987	0.2386	0.81537	0.32678
0.58389	0.43241	0.21803	0.95907	0.45939		0.58389	0.4852	0.24096	0.79086	0.32143
0.5906	0.43818	0.22252	0.95171	0.45831		0.5906	0.49077	0.24358	0.76543	0.31562
0.59732	0.44429	0.22737	0.94354	0.45696		0.59732	0.49664	0.24653	0.73924	0.30934
0.60403	0.45075	0.23249	0.93453	0.45531		0.60403	0.50287	0.24987	0.71244	0.30261
0.61074	0.45759	0.23779	0.92466	0.45332		0.61074	0.50952	0.25362	0.68519	0.29544
0.61745	0.46484	0.24325	0.91391	0.45094		0.61745	0.51667	0.25779	0.65765	0.28785
0.62416	0.47255	0.24886	0.90225	0.44816		0.62416	0.52435	0.26235	0.62997	0.27987
0.63087	0.48076	0.25469	0.88966	0.44494		0.63087	0.53257	0.26727	0.60228	0.27151
0.63758	0.48951	0.26081	0.87612	0.44126		0.63758	0.54132	0.27247	0.57472	0.26282
0.6443	0.49885	0.26729	0.8616	0.43715		0.6443	0.55055	0.27789	0.54741	0.25382
0.65101	0.50883	0.27424	0.84611	0.4326		0.65101	0.56022	0.28347	0.52045	0.24455
0.65772	0.51951	0.28178	0.82965	0.42765		0.65772	0.57028	0.28924	0.49393	0.23503
0.66443	0.53097	0.29002	0.81224	0.42228		0.66443	0.5807	0.29526	0.46794	0.22534
0.67114	0.54332	0.2991	0.79394	0.41651		0.67114	0.59144	0.3016	0.44257	0.21552
0.67785	0.55662	0.30915	0.7748	0.41035		0.67785	0.60248	0.30837	0.41791	0.20564
0.68456	0.57093	0.32022	0.75489	0.40378		0.68456	0.61383	0.31566	0.39402	0.19577
0.69128	0.58629	0.33232	0.73428	0.39682		0.69128	0.6255	0.32359	0.37097	0.18597
0.69799	0.60274	0.34541	0.71306	0.38946		0.69799	0.63755	0.3323	0.34881	0.17632
0.7047	0.62024	0.35937	0.69128	0.38168		0.7047	0.65004	0.3419	0.32758	0.16688
0.71141	0.63872	0.37408	0.669	0.37347		0.71141	0.66303	0.35248	0.30731	0.15771
0.71812	0.65805	0.38943	0.64628	0.36481		0.71812	0.67657	0.36404	0.288	0.14884
0.72483	0.67806	0.40529	0.62316	0.35568		0.72483	0.69069	0.37653	0.26968	0.14032
0.73154	0.69854	0.42147	0.59969	0.34609		0.73154	0.70537	0.3899	0.25231	0.13216
0.73826	0.71929	0.43779	0.57596	0.33607		0.73826	0.72055	0.40403	0.23589	0.12435
0.74497	0.74006	0.45406	0.55203	0.32564		0.74497	0.73615	0.41884	0.22039	0.1169
0.75168	0.76059	0.47014	0.528	0.31486		0.75168	0.75199	0.43418	0.20577	0.10979
0.75839	0.78061	0.48592	0.50395	0.30376		0.75839	0.76784	0.44992	0.19201	0.10307
0.7651	0.79988	0.50133	0.47996	0.29242		0.7651	0.78342	0.46593	0.17908	0.09674
0.77181	0.81809	0.51627	0.45613	0.28089		0.77181	0.79837	0.48202	0.16693	0.09083
0.77852	0.83495	0.53068	0.43253	0.26924		0.77852	0.8123	0.49799	0.15553	0.08533
0.78523	0.85008	0.54444	0.40927	0.25752		0.78523	0.82475	0.51354	0.14485	0.08024
0.79195	0.86309	0.55742	0.38642	0.2458		0.79195	0.83527	0.52835	0.13484	0.07555
0.79866	0.87358	0.56951	0.36406	0.23415		0.79866	0.84337	0.54207	0.12546	0.07122
0.80537	0.88121	0.58052	0.34224	0.22262		0.80537	0.84858	0.55436	0.11666	0.0672
0.81208	0.8856	0.59028	0.32103	0.21127		0.81208	0.85048	0.56489	0.10839	0.06346
0.81879	0.88642	0.59859	0.30047	0.20018		0.81879	0.84866	0.57333	0.10063	0.05996
0.8255	0.8834	0.60531	0.2806	0.1894		0.8255	0.84278	0.57943	0.09332	0.05667
0.83221	0.87629	0.6102	0.26145	0.17899		0.83221	0.83256	0.58299	0.08644	0.05356
0.83893	0.86491	0.61306	0.24306	0.16898		0.83893	0.81782	0.5838	0.07997	0.05063
0.84564	0.84917	0.61371	0.22542	0.1594		0.84564	0.7985	0.58173	0.07388	0.04787
0.85235	0.82906	0.61198	0.20855	0.15025		0.85235	0.77465	0.57674	0.06815	0.04527
0.85906	0.80463	0.60776	0.19244	0.14155		0.85906	0.74646	0.56876	0.06276	0.04284
0.86577	0.77603	0.60094	0.17709	0.1333		0.86577	0.71419	0.55772	0.05769	0.04057
0.87248	0.74348	0.59146	0.16248	0.12548		0.87248	0.67825	0.54362	0.05292	0.03846
0.87919	0.70726	0.57927	0.1486	0.11808		0.87919	0.63914	0.52668	0.04844	0.0365
0.88591	0.66777	0.56438	0.13542	0.11108		0.88591	0.59744	0.50714	0.04421	0.03467
0.89262	0.62545	0.54693	0.12293	0.10447		0.89262	0.55374	0.48527	0.04023	0.03296
0.89933	0.58083	0.52708	0.1111	0.09824		0.89933	0.50869	0.46143	0.03648	0.03133
0.90604	0.53449	0.50505	0.09992	0.09239		0.90604	0.46294	0.43604	0.03294	0.0298
0.91275	0.48706	0.48112	0.08937	0.0869		0.91275	0.41714	0.40953	0.02959	0.02834
0.91946	0.4392	0.45555	0.07943	0.08176		0.91946	0.3719	0.38234	0.02643	0.02695
0.92617	0.3915	0.42861	0.07008	0.07697		0.92617	0.32774	0.35485	0.02345	0.02565
0.93289	0.34455	0.40063	0.06131	0.0725		0.93289	0.28514	0.32735	0.02063	0.02442
0.9396	0.29885	0.37192	0.0531	0.06835		0.9396	0.2445	0.30017	0.01798	0.02328
0.94631	0.25487	0.34283	0.04543	0.06448		0.94631	0.20617	0.27361	0.01547	0.02222
0.95302	0.21306	0.31373	0.03827	0.06089		0.95302	0.17044	0.24797	0.0131	0.02122
0.95973	0.17374	0.28502	0.03159	0.05754		0.95973	0.13749	0.22351	0.01086	0.02029
0.96644	0.13717	0.2571	0.02538	0.05443		0.96644	0.10744	0.20043	0.00875	0.01942
0.97315	0.10356	0.23033	0.01957	0.05154		0.97315	0.08035	0.17896	0.00676	0.01861
0.97987	0.07301	0.20505	0.01416	0.04886		0.97987	0.05616	0.15923	0.00489	0.01785
0.98658	0.04554	0.18152	0.00911	0.04637		0.98658	0.03477	0.14135	0.00315	0.01714
0.99329	0.02112	0.15993	0.00438	0.04406		0.99329	0.01602	0.12531	0.00151	0.01647
1	0	0.14042	0	0.04188		1	0	0.11106	0	0.01582

## Sheet: Figure 4C_D
Radial intensity center [A.U.]						Radial intensity center [A.U.]
time [min]	rifampicin	CAM	Mecillinam	MP265		time [min]	Nalidixate	time [min]	azide
0	0.43635	0.43081	0.45377	0.43477		0	0.44084	0	0.44029
2	0.36346	0.36111	0.43198	0.4408		2	0.40257	10	0.43539
5	0.2961	0.33763	0.43185	0.4289		5	0.36936	30	0.43762
10	0.3023	0.3256	0.42442	0.42704		10	0.37929	60	0.43239
20	0.29488	0.31662	0.45844	0.46158		20	0.41415
30	0.30569	0.33996	0.4992	0.48161		30	0.44246
60	0.35206	0.35031	0.54788	0.52601		45	0.47561
						65	0.44434
Radial intensity FWHM [A.U.]						Radial intensity FWHM [A.U.]
time [min]	rifampicin	CAM	Mecillinam	MP265		time [min]	Nalidixate	time [min]	azide
0	0.57606	0.63263	0.60991	0.60928		0	0.58774	0	0.59589
2	0.51754	0.50785	0.57361	0.61214		2	0.58869	10	0.61953
5	0.35629	0.42956	0.61231	0.61239		5	0.53425	30	0.63249
10	0.37644	0.39833	0.58539	0.58651		10	0.5826	60	0.65075
20	0.39619	0.41282	0.55839	0.60105		20	0.68937
30	0.42642	0.47198	0.56077	0.55578		30	0.71749
60	0.50719	0.52388	0.46183	0.46592		45	0.83245
						65	0.69258

## Sheet: Figure 4E
	Azide			Chloramphenicol		MP265		Mecillinam		Nalidixate		Rifampicin
time [min]	distance	s.d.	time [min]	distance	s.d.	distance	s.d.	distance	s.d.	distance	s.d.	distance	s.d.
0	0.12395	0.00558	0	0.11546	0.01045	0.11553	0.00841	0.11539	0.0147	0.12823	0.01813	0.14838	0.0206
10	0.13622	0.00713	2	0.19061	0.01524	0.11503	0.01573	0.10339	0.00927	0.14728	0.00707	0.20037	0.00907
30	0.14065	0.00552	5	0.23182	0.01526	0.1155	0.01355	0.10008	0.01921	0.17076	0.00595	0.23918	0.00829
60	0.10913	0.00281	10	0.25856	0.02711	0.11526	0.01105	0.11369	0.00984	0.16795	0.0195	0.25835	0.0158
			20	0.23604	0.0146	0.12743	0.01226	0.12796	0.02078	0.15931	0.0377	0.2565	0.00752
			30	0.21994	0.01186	0.12194	0.00725	0.13206	0.02068	0.12661	0.008	0.22892	0.01308
			60	0.21898	0.04346	0.12921	0.00694	0.11857	0.00841			0.19407	0.02696

## Sheet: Figure 4G
Untreated cells								Different perimeters
	forward		reversed		GMM simulation				4-8 µm		8 - 10 µm		10 - 15 µm
distance [µm]	cxcorr. [A.U.]	SEM	cxcorr. [A.U.]	SEM	cxcorr. [A.U.]	SEM		distance [µm]	cxcorr. [A.U.]	SEM	cxcorr. [A.U.]	SEM	cxcorr. [A.U.]	SEM
-2	1.75783	9.11594	2.17893	8.55266	-6.93061	8.79597		-2	12.3052	13.4204	24.5052	13.9944	-42.4022	20.2231
-1.99	1.91713	9.1411	2.82554	8.57049	-6.65902	8.81267		-1.99	13.033	13.4048	22.9845	14.0204	-40.6568	20.4292
-1.98	2.01979	9.16055	3.47749	8.58945	-6.42125	8.83039		-1.98	13.5696	13.3992	21.456	14.027	-38.8673	20.6134
-1.97	2.09469	9.17446	4.1297	8.60872	-6.21927	8.84823		-1.97	14.0015	13.4018	19.9636	14.0151	-37.0971	20.7748
-1.96	2.19091	9.18552	4.77514	8.6274	-6.05336	8.86543		-1.96	14.4343	13.412	18.5119	13.9942	-35.3064	20.918
-1.95	2.33405	9.19552	5.40753	8.64469	-5.92338	8.88134		-1.95	14.8631	13.4284	17.1162	13.9692	-33.4182	21.0506
-1.94	2.51433	9.20525	6.02212	8.65991	-5.82967	8.8955		-1.94	15.2818	13.4514	15.7701	13.9453	-31.4511	21.1701
-1.93	2.66657	9.21528	6.61488	8.67248	-5.77079	8.90759		-1.93	15.7265	13.4838	14.3294	13.9312	-29.4882	21.2661
-1.92	2.7557	9.22545	7.18246	8.68185	-5.74201	8.91732		-1.92	16.1974	13.5251	12.6921	13.9344	-27.5174	21.3295
-1.91	2.76446	9.23483	7.72251	8.68757	-5.73913	8.92454		-1.91	16.6354	13.5703	10.879	13.9548	-25.5557	21.36
-1.9	2.69391	9.24261	8.23409	8.68938	-5.75816	8.9293		-1.9	16.9889	13.6141	8.98221	13.9857	-23.6609	21.3642
-1.89	2.58192	9.24817	8.71694	8.68716	-5.79299	8.93184		-1.89	17.2464	13.6544	7.10538	14.0195	-21.8236	21.3505
-1.88	2.49672	9.25184	9.17113	8.68101	-5.83774	8.93246		-1.88	17.4496	13.6949	5.30504	14.0497	-19.9263	21.326
-1.87	2.49292	9.25448	9.59676	8.67119	-5.88708	8.93156		-1.87	17.7007	13.7417	3.60991	14.0742	-17.9386	21.2913
-1.86	2.59265	9.25633	9.99394	8.65805	-5.93549	8.92964		-1.86	18.0735	13.7948	2.07011	14.0983	-15.9406	21.2398
-1.85	2.74627	9.25684	10.3633	8.64205	-5.97733	8.92718		-1.85	18.5394	13.8478	0.68244	14.1262	-14.0716	21.1683
-1.84	2.88424	9.25472	10.7047	8.62389	-6.00755	8.92468		-1.84	19.0391	13.8985	-0.64512	14.1524	-12.3831	21.0796
-1.83	3.00437	9.25137	11.017	8.6042	-6.02131	8.9227		-1.83	19.5751	13.9497	-1.96892	14.1781	-10.8092	20.978
-1.82	3.11769	9.24877	11.3004	8.58356	-6.01439	8.9218		-1.82	20.1164	13.9974	-3.29031	14.2134	-9.26976	20.8679
-1.81	3.23202	9.24558	11.5559	8.56253	-5.98317	8.92242		-1.81	20.5648	14.033	-4.57528	14.2556	-7.66087	20.756
-1.8	3.34178	9.24071	11.7846	8.54167	-5.92693	8.92495		-1.8	20.8837	14.0581	-5.83387	14.2919	-5.9436	20.6514
-1.79	3.48514	9.23558	11.9878	8.52149	-5.84597	8.92965		-1.79	21.1929	14.0855	-7.04311	14.3147	-4.1603	20.5574
-1.78	3.72374	9.23095	12.1664	8.50242	-5.74003	8.93666		-1.78	21.6304	14.1205	-8.11635	14.3222	-2.37851	20.4736
-1.77	4.06028	9.22538	12.321	8.48482	-5.60917	8.94597		-1.77	22.2111	14.1549	-8.99895	14.3161	-0.68152	20.399
-1.76	4.45423	9.21733	12.4536	8.46886	-5.45556	8.95749		-1.76	22.817	14.1801	-9.60673	14.2999	0.81615	20.3326
-1.75	4.8595	9.20793	12.5661	8.45459	-5.28193	8.97113		-1.75	23.3475	14.196	-9.90224	14.2804	2.02224	20.2755
-1.74	5.23854	9.19659	12.6602	8.44205	-5.09215	8.98672		-1.74	23.7047	14.1996	-9.95792	14.2582	3.02171	20.2286
-1.73	5.56865	9.18057	12.7367	8.43131	-4.89034	9.00401		-1.73	23.8561	14.1804	-9.9481	14.2268	4.0112	20.1941
-1.72	5.87169	9.15982	12.7958	8.4224	-4.68137	9.02267		-1.72	23.8868	14.1315	-9.94999	14.1855	5.06898	20.178
-1.71	6.1477	9.13708	12.8395	8.41527	-4.4709	9.04231		-1.71	23.8553	14.0636	-9.94138	14.1369	6.09228	20.1807
-1.7	6.40114	9.11443	12.8693	8.40981	-4.26474	9.06254		-1.7	23.7342	13.9944	-9.84653	14.0808	7.02778	20.1969
-1.69	6.67119	9.09212	12.8856	8.40597	-4.06798	9.08303		-1.69	23.5202	13.9308	-9.59861	14.0167	7.92991	20.2224
-1.68	6.97683	9.06908	12.8901	8.40382	-3.88415	9.1035		-1.68	23.2661	13.8662	-9.17413	13.9479	8.76914	20.2531
-1.67	7.28598	9.04435	12.8844	8.4035	-3.71611	9.12364		-1.67	22.9925	13.7876	-8.64501	13.8835	9.50262	20.2842
-1.66	7.57211	9.01569	12.8684	8.40518	-3.56669	9.14318		-1.66	22.6567	13.6847	-8.04178	13.8225	10.1291	20.3144
-1.65	7.79615	8.98187	12.8409	8.40905	-3.43909	9.16183		-1.65	22.1763	13.5576	-7.37971	13.7578	10.6312	20.346
-1.64	7.90305	8.94616	12.8002	8.4152	-3.33649	9.17931		-1.64	21.5012	13.4213	-6.71474	13.6903	10.9485	20.3807
-1.63	7.87961	8.91271	12.7453	8.4238	-3.26142	9.19535		-1.63	20.6404	13.2903	-6.08448	13.6288	11.0739	20.4155
-1.62	7.76518	8.88192	12.6767	8.43508	-3.21574	9.20967		-1.62	19.5853	13.163	-5.43964	13.5793	11.0927	20.4474
-1.61	7.6363	8.85277	12.594	8.44909	-3.20146	9.22202		-1.61	18.3925	13.0376	-4.76088	13.5397	11.1843	20.4736
-1.6	7.56983	8.8267	12.494	8.46575	-3.2202	9.23226		-1.6	17.2719	12.9244	-4.08591	13.5099	11.4163	20.4901
-1.59	7.5357	8.80348	12.3727	8.48482	-3.27375	9.24032		-1.59	16.3266	12.8265	-3.49338	13.4912	11.6597	20.4899
-1.58	7.42188	8.78048	12.2268	8.506	-3.36076	9.24625		-1.58	15.4622	12.7397	-3.06333	13.4807	11.7367	20.4671
-1.57	7.15728	8.75618	12.0548	8.52903	-3.47852	9.25007		-1.57	14.5231	12.6648	-2.78822	13.4703	11.5741	20.424
-1.56	6.75932	8.73193	11.857	8.5536	-3.6251	9.25183		-1.56	13.4202	12.6085	-2.58975	13.4574	11.2385	20.3666
-1.55	6.29283	8.71103	11.6354	8.57931	-3.79719	9.25164		-1.55	12.1771	12.5765	-2.38762	13.4483	10.8249	20.3
-1.54	5.80828	8.69374	11.3917	8.60574	-3.99016	9.24967		-1.54	10.8411	12.5647	-2.13955	13.4487	10.3989	20.2226
-1.53	5.3007	8.67569	11.1273	8.63254	-4.20008	9.24617		-1.53	9.43942	12.5632	-1.89983	13.4534	9.98302	20.1246
-1.52	4.74895	8.65477	10.8428	8.65944	-4.4228	9.24141		-1.52	8.03964	12.574	-1.80708	13.452	9.60591	20.0032
-1.51	4.12498	8.63245	10.5393	8.6862	-4.65317	9.23576		-1.51	6.76847	12.6053	-2.02734	13.4383	9.23557	19.8659
-1.5	3.42652	8.60865	10.2198	8.71261	-4.88592	9.22962		-1.5	5.64668	12.6518	-2.57726	13.4096	8.86066	19.7205
-1.49	2.68876	8.58105	9.88847	8.73844	-5.11557	9.2233		-1.49	4.58252	12.6964	-3.30166	13.3666	8.51046	19.5711
-1.48	1.97314	8.55136	9.54782	8.76349	-5.33759	9.21712		-1.48	3.48855	12.7363	-4.00263	13.3198	8.24524	19.4178
-1.47	1.30334	8.52311	9.20016	8.78768	-5.54727	9.21149		-1.47	2.33759	12.7823	-4.57608	13.2785	8.04211	19.2589
-1.46	0.66799	8.49642	8.84902	8.81102	-5.73838	9.20704		-1.46	1.15428	12.8376	-4.99944	13.2425	7.79868	19.0921
-1.45	0.04673	8.46734	8.49768	8.83361	-5.90476	9.20437		-1.45	-0.07248	12.8954	-5.28054	13.2054	7.46595	18.9095
-1.44	-0.63759	8.43212	8.15025	8.8555	-6.04065	9.2041		-1.44	-1.37956	12.9469	-5.57584	13.1612	7.02488	18.7049
-1.43	-1.42405	8.39019	7.81159	8.87682	-6.14295	9.20675		-1.43	-2.69842	12.9919	-6.05374	13.1026	6.47918	18.4839
-1.42	-2.2447	8.3427	7.48601	8.89773	-6.21148	9.21258		-1.42	-3.8965	13.0312	-6.75672	13.0249	5.96719	18.258
-1.41	-3.03012	8.29194	7.17774	8.91844	-6.24691	9.22178		-1.41	-4.89961	13.0643	-7.67537	12.9318	5.63425	18.0358
-1.4	-3.7882	8.24096	6.89163	8.93918	-6.24997	9.23471		-1.4	-5.7832	13.0944	-8.7642	12.8299	5.48364	17.8236
-1.39	-4.55455	8.19347	6.63182	8.9602	-6.22011	9.25164		-1.39	-6.72981	13.1228	-9.88205	12.7296	5.42116	17.6293
-1.38	-5.32037	8.15327	6.40184	8.98173	-6.15672	9.27277		-1.38	-7.8778	13.1466	-10.8767	12.645	5.44274	17.4612
-1.37	-6.06192	8.11944	6.20372	9.00396	-6.06067	9.29811		-1.37	-9.16205	13.1613	-11.6928	12.5892	5.47774	17.3028
-1.36	-6.8184	8.0873	6.03773	9.02703	-5.93473	9.32747		-1.36	-10.4225	13.1669	-12.4255	12.56	5.31533	17.1301
-1.35	-7.62917	8.05472	5.90248	9.05093	-5.78246	9.36039		-1.35	-11.5716	13.1672	-13.1435	12.544	4.79854	16.9451
-1.34	-8.45982	8.02343	5.79547	9.07562	-5.60731	9.39631		-1.34	-12.6241	13.1656	-13.8266	12.5297	4.04225	16.77
-1.33	-9.29454	7.99264	5.71443	9.10101	-5.41237	9.43467		-1.33	-13.6413	13.1615	-14.526	12.5025	3.2498	16.6186
-1.32	-10.2036	7.95933	5.6583	9.12696	-5.20111	9.47485		-1.32	-14.6471	13.1508	-15.3168	12.4571	2.29965	16.4854
-1.31	-11.2227	7.92616	5.62721	9.15332	-4.97739	9.51609		-1.31	-15.6519	13.1323	-16.2053	12.4068	1.08438	16.3715
-1.3	-12.2782	7.89955	5.62073	9.17994	-4.74599	9.55745		-1.3	-16.6628	13.1101	-17.1117	12.3719	-0.23008	16.2828
-1.29	-13.2928	7.88191	5.63599	9.20656	-4.51124	9.598		-1.29	-17.7114	13.0897	-17.9623	12.3567	-1.42598	16.2199
-1.28	-14.2694	7.86817	5.67011	9.2328	-4.27601	9.63698		-1.28	-18.7764	13.0687	-18.7974	12.3431	-2.48613	16.1789
-1.27	-15.2278	7.85345	5.72051	9.25819	-4.04241	9.67372		-1.27	-19.8276	13.0411	-19.6304	12.3179	-3.50008	16.156
-1.26	-16.2006	7.83725	5.78345	9.28208	-3.8123	9.70757		-1.26	-20.8601	13.0074	-20.4207	12.2796	-4.64791	16.1515
-1.25	-17.2537	7.82145	5.85511	9.30386	-3.58675	9.73788		-1.25	-21.8895	12.9724	-21.2221	12.2292	-6.07396	16.1709
-1.24	-18.413	7.80954	5.93387	9.32304	-3.3658	9.76396		-1.24	-22.9687	12.9396	-22.0741	12.1742	-7.75234	16.2199
-1.23	-19.5949	7.80216	6.01952	9.3392	-3.14976	9.78512		-1.23	-24.0616	12.9087	-22.8505	12.121	-9.59845	16.2936
-1.22	-20.6771	7.79676	6.11081	9.35195	-2.93876	9.80071		-1.22	-25.0114	12.8783	-23.4305	12.071	-11.5304	16.3753
-1.21	-21.6888	7.79289	6.20576	9.36091	-2.73118	9.81034		-1.21	-25.7657	12.8482	-23.9564	12.029	-13.5252	16.4548
-1.2	-22.7058	7.79179	6.30349	9.36579	-2.52506	9.8137		-1.2	-26.3958	12.8183	-24.5924	11.9957	-15.5434	16.5382
-1.19	-23.7557	7.79253	6.40434	9.36638	-2.32036	9.81034		-1.19	-27.022	12.788	-25.3318	11.9641	-17.5435	16.6291
-1.18	-24.8605	7.7921	6.50973	9.36265	-2.11856	9.79968		-1.18	-27.6814	12.759	-26.1596	11.9214	-19.5804	16.7244
-1.17	-26.0736	7.78866	6.62136	9.35478	-1.9182	9.78131		-1.17	-28.3382	12.7364	-27.1161	11.8615	-21.8354	16.8152
-1.16	-27.3971	7.78238	6.74082	9.34305	-1.7142	9.75518		-1.16	-28.9159	12.7225	-28.1515	11.7906	-24.4793	16.8919
-1.15	-28.7444	7.77715	6.86918	9.32777	-1.50259	9.72128		-1.15	-29.378	12.7175	-29.128	11.7214	-27.433	16.9599
-1.14	-30.063	7.77703	7.00738	9.30923	-1.28002	9.6797		-1.14	-29.7568	12.7252	-30.0861	11.6603	-30.4123	17.0298
-1.13	-31.4057	7.78115	7.1568	9.2878	-1.04404	9.63068		-1.13	-30.0942	12.7485	-31.25	11.6036	-33.2488	17.0976
-1.12	-32.7672	7.78869	7.31732	9.26395	-0.79191	9.57469		-1.12	-30.3968	12.7842	-32.626	11.5532	-35.9068	17.1605
-1.11	-34.0544	7.80148	7.48795	9.2382	-0.51905	9.51225		-1.11	-30.6858	12.8304	-33.9531	11.5185	-38.3806	17.2207
-1.1	-35.252	7.82039	7.66855	9.2111	-0.22078	9.44404		-1.1	-30.9785	12.8866	-35.1413	11.5035	-40.7163	17.2792
-1.09	-36.4656	7.84455	7.86048	9.18316	0.10527	9.37092		-1.09	-31.2746	12.9501	-36.3732	11.5062	-43.0455	17.3365
-1.08	-37.7509	7.87088	8.06571	9.15481	0.46072	9.2938		-1.08	-31.5131	13.0169	-37.7662	11.5188	-45.4852	17.3878
-1.07	-39.0351	7.89449	8.28505	9.12633	0.84759	9.21362		-1.07	-31.6135	13.0824	-39.2351	11.5299	-47.989	17.4225
-1.06	-40.222	7.91427	8.51673	9.09793	1.26708	9.13139		-1.06	-31.5764	13.1462	-40.6058	11.5399	-50.4468	17.4345
-1.05	-41.2933	7.93548	8.75769	9.06991	1.71998	9.04819		-1.05	-31.4648	13.2154	-41.8176	11.5621	-52.7971	17.4311
-1.04	-42.2966	7.9611	9.00379	9.04254	2.2064	8.96512		-1.04	-31.2801	13.2923	-42.9629	11.6029	-55.0834	17.4189
-1.03	-43.2877	7.98852	9.25011	9.0161	2.72601	8.88331		-1.03	-31.0471	13.3705	-44.1531	11.656	-57.3247	17.3976
-1.02	-44.2565	8.0157	9.49245	8.99085	3.2771	8.80393		-1.02	-30.8605	13.4431	-45.3532	11.7166	-59.414	17.3714
-1.01	-45.1595	8.04348	9.72785	8.967	3.85676	8.72809		-1.01	-30.7783	13.5074	-46.4435	11.7887	-61.2863	17.3461
-1	-45.9986	8.07165	9.95367	8.94464	4.46192	8.6569		-1	-30.7701	13.5625	-47.4021	11.8685	-63.0157	17.3256
-0.99	-46.7997	8.09773	10.1651	8.92373	5.08901	8.59141		-0.99	-30.7749	13.6058	-48.3192	11.945	-64.6486	17.3109
-0.98	-47.5641	8.11891	10.3562	8.90419	5.73305	8.53251		-0.98	-30.7433	13.6307	-49.2751	12.0127	-66.1411	17.2997
-0.97	-48.2547	8.13479	10.5226	8.88597	6.38868	8.48097		-0.97	-30.6405	13.631	-50.1744	12.0766	-67.5335	17.2899
-0.96	-48.8626	8.14623	10.6602	8.86913	7.04958	8.43746		-0.96	-30.4808	13.6094	-50.9289	12.1385	-68.8955	17.2803
-0.95	-49.3976	8.15498	10.7613	8.85378	7.70791	8.40239		-0.95	-30.3523	13.5747	-51.5039	12.1992	-70.2009	17.2721
-0.94	-49.8431	8.1624	10.8172	8.8399	8.35524	8.37584		-0.94	-30.3261	13.5304	-51.8739	12.2621	-71.3356	17.2685
-0.93	-50.1925	8.16895	10.8214	8.82744	8.98502	8.35774		-0.93	-30.3723	13.4722	-52.1215	12.3294	-72.2007	17.2756
-0.92	-50.499	8.17361	10.7698	8.81628	9.59134	8.34807		-0.92	-30.424	13.3945	-52.427	12.3962	-72.8258	17.2982
-0.91	-50.803	8.17661	10.6607	8.80617	10.1658	8.34657		-0.91	-30.4705	13.2972	-52.8037	12.4597	-73.3506	17.3387
-0.9	-51.0657	8.17936	10.4946	8.79676	10.6993	8.35253		-0.9	-30.549	13.1831	-53.1216	12.5195	-73.7671	17.4034
-0.89	-51.2394	8.18102	10.2718	8.78771	11.1854	8.3652		-0.89	-30.6728	13.0504	-53.3135	12.5751	-73.978	17.4918
-0.88	-51.324	8.17944	9.98967	8.77878	11.6192	8.38392		-0.88	-30.8446	12.9013	-53.341	12.6243	-74.0319	17.5894
-0.87	-51.3696	8.17509	9.6458	8.76989	11.9963	8.40802		-0.87	-31.0697	12.7476	-53.2334	12.6665	-74.0637	17.6837
-0.86	-51.3661	8.16958	9.23773	8.761	12.314	8.43664		-0.86	-31.2962	12.5952	-53.0631	12.6984	-74.0019	17.7822
-0.85	-51.2623	8.16395	8.76588	8.75212	12.5703	8.46886		-0.85	-31.4309	12.4388	-52.8663	12.7206	-73.7283	17.8964
-0.84	-51.0875	8.15931	8.23315	8.74325	12.7628	8.50385		-0.84	-31.4537	12.2749	-52.685	12.741	-73.3166	18.0242
-0.83	-50.9239	8.15598	7.64307	8.73428	12.8896	8.54082		-0.83	-31.4644	12.109	-52.5852	12.7619	-72.8493	18.1583
-0.82	-50.7762	8.15429	6.99839	8.7251	12.9527	8.57905		-0.82	-31.5448	11.9478	-52.5477	12.7796	-72.2677	18.3011
-0.81	-50.5827	8.15267	6.30098	8.71559	12.9556	8.61778		-0.81	-31.6578	11.7935	-52.4798	12.784	-71.5216	18.4542
-0.8	-50.3247	8.14845	5.55398	8.70564	12.9014	8.65637		-0.8	-31.7023	11.648	-52.3335	12.7675	-70.7352	18.6069
-0.79	-50.0243	8.1408	4.76127	8.69523	12.7936	8.69442		-0.79	-31.658	11.514	-52.0684	12.7313	-70.0683	18.7476
-0.78	-49.7156	8.13044	3.92762	8.68441	12.6366	8.73168		-0.78	-31.5148	11.3953	-51.7109	12.6827	-69.6203	18.8671
-0.77	-49.4208	8.11938	3.05777	8.67325	12.4366	8.76795		-0.77	-31.2868	11.2989	-51.3507	12.6267	-69.3317	18.9654
-0.76	-49.1228	8.11041	2.15577	8.66175	12.2018	8.80306		-0.76	-31.0137	11.2303	-51.0357	12.5682	-69.0258	19.0511
-0.75	-48.7956	8.10408	1.22617	8.64993	11.9407	8.83681		-0.75	-30.7253	11.1922	-50.7143	12.5115	-68.6428	19.1215
-0.74	-48.3876	8.09912	0.27451	8.63787	11.66	8.8691		-0.74	-30.4166	11.1825	-50.2344	12.4587	-68.2092	19.1692
-0.73	-47.8673	8.09623	-0.6938	8.62573	11.3645	8.89994		-0.73	-30.0259	11.1998	-49.5682	12.4078	-67.7272	19.2009
-0.72	-47.2252	8.09768	-1.67452	8.61374	11.0577	8.92924		-0.72	-29.4887	11.2457	-48.7969	12.3576	-67.131	19.2291
-0.71	-46.4933	8.10202	-2.66459	8.60219	10.742	8.95676		-0.71	-28.771	11.3189	-47.9845	12.3106	-66.4911	19.2419
-0.7	-45.7178	8.10602	-3.6602	8.59149	10.4212	8.9825		-0.7	-27.921	11.4143	-47.1243	12.2691	-65.9239	19.2223
-0.69	-44.9507	8.1086	-4.65607	8.58218	10.099	9.00655		-0.69	-27.091	11.5217	-46.226	12.2302	-65.4139	19.179
-0.68	-44.1781	8.11301	-5.64632	8.57474	9.7768	9.0289		-0.68	-26.3231	11.6337	-45.3138	12.1971	-64.8261	19.1357
-0.67	-43.3695	8.12015	-6.62368	8.56959	9.45274	9.04945		-0.67	-25.5351	11.7496	-44.407	12.1721	-64.1259	19.0942
-0.66	-42.5066	8.12596	-7.58044	8.56712	9.12368	9.06793		-0.66	-24.6407	11.8738	-43.489	12.1529	-63.3775	19.0283
-0.65	-41.5866	8.12849	-8.50864	8.56779	8.78688	9.08402		-0.65	-23.6279	12.0054	-42.5383	12.1392	-62.6146	18.9268
-0.64	-40.5677	8.13244	-9.40144	8.57214	8.43985	9.09753		-0.64	-22.519	12.1481	-41.4812	12.1349	-61.7597	18.8088
-0.63	-39.4283	8.14347	-10.2539	8.58071	8.08135	9.1085		-0.63	-21.3054	12.313	-40.2601	12.1456	-60.8242	18.6878
-0.62	-38.2535	8.15905	-11.0617	8.59397	7.71125	9.11692		-0.62	-20.0089	12.4901	-38.9604	12.1732	-59.971	18.5538
-0.61	-37.1597	8.17156	-11.8186	8.61235	7.32896	9.12255		-0.61	-18.7372	12.6474	-37.7188	12.2123	-59.3001	18.4028
-0.6	-36.1396	8.18053	-12.5202	8.63612	6.93417	9.12509		-0.6	-17.5287	12.7728	-36.5629	12.2573	-58.6997	18.2542
-0.59	-35.0738	8.19002	-13.1616	8.66534	6.52639	9.12435		-0.59	-16.2963	12.8801	-35.4051	12.3076	-57.9666	18.121
-0.58	-33.8536	8.20181	-13.7381	8.69988	6.10488	9.1203		-0.58	-14.9183	12.9862	-34.1748	12.3633	-56.9564	17.996
-0.57	-32.4836	8.21696	-14.2457	8.73948	5.67041	9.11307		-0.57	-13.3672	13.1007	-32.9019	12.4294	-55.6792	17.8677
-0.56	-31.0264	8.23543	-14.6832	8.78387	5.22659	9.10288		-0.56	-11.8151	13.2187	-31.5525	12.508	-54.1927	17.7406
-0.55	-29.4566	8.2558	-15.0512	8.83271	4.77745	9.09		-0.55	-10.3632	13.3294	-30.0189	12.5988	-52.4271	17.6218
-0.54	-27.7259	8.27757	-15.3503	8.8855	4.32555	9.07462		-0.54	-8.92482	13.425	-28.2511	12.7055	-50.3832	17.511
-0.53	-25.8754	8.29877	-15.582	8.94167	3.87494	9.05693		-0.53	-7.4073	13.4991	-26.3377	12.8292	-48.2046	17.3975
-0.52	-24.004	8.31784	-15.7483	9.00053	3.43142	9.03723		-0.52	-5.77142	13.5571	-24.4574	12.9592	-46.0527	17.2757
-0.51	-22.1556	8.33258	-15.8511	9.06129	2.99925	9.01591		-0.51	-4.05895	13.6087	-22.6844	13.0763	-43.9324	17.148
-0.5	-20.2996	8.34173	-15.8929	9.12296	2.58246	8.99346		-0.5	-2.3536	13.6543	-20.9605	13.1701	-41.7088	17.0245
-0.49	-18.3965	8.34332	-15.8781	9.18461	2.18611	8.97042		-0.49	-0.70917	13.6873	-19.1912	13.2407	-39.3014	16.904
-0.48	-16.4244	8.33654	-15.8116	9.24538	1.81499	8.94736		-0.48	0.86858	13.7013	-17.2729	13.2946	-36.7655	16.7793
-0.47	-14.3476	8.32321	-15.6966	9.30443	1.47273	8.9249		-0.47	2.41778	13.6944	-15.1367	13.3348	-34.1141	16.6595
-0.46	-12.1468	8.30597	-15.5371	9.36077	1.16198	8.90375		-0.46	3.96542	13.6711	-12.7835	13.362	-31.3093	16.5556
-0.45	-9.85276	8.2863	-15.3386	9.41349	0.8851	8.88465		-0.45	5.49586	13.6368	-10.2667	13.3782	-28.3698	16.4677
-0.44	-7.51849	8.2651	-15.107	9.46185	0.64428	8.86841		-0.44	7.03282	13.5948	-7.73272	13.384	-25.3169	16.3959
-0.43	-5.14738	8.24291	-14.8476	9.50508	0.4397	8.85589		-0.43	8.61594	13.5474	-5.25155	13.3762	-22.1164	16.3453
-0.42	-2.7166	8.21965	-14.5658	9.54252	0.27083	8.84796		-0.42	10.233	13.4952	-2.73628	13.3486	-18.7893	16.3241
-0.41	-0.20796	8.19661	-14.2645	9.57373	0.1376	8.84529		-0.41	11.8359	13.4406	-0.08908	13.3035	-15.3437	16.3345
-0.4	2.35941	8.17387	-13.9477	9.59838	0.04014	8.84828		-0.4	13.4048	13.3842	2.66701	13.2481	-11.7926	16.3647
-0.39	4.92228	8.15086	-13.6213	9.61616	-0.02048	8.85723		-0.39	14.9116	13.3216	5.45457	13.1897	-8.22335	16.4042
-0.38	7.5241	8.1289	-13.2896	9.62689	-0.04321	8.87237		-0.38	16.3505	13.2561	8.38751	13.1307	-4.62774	16.4531
-0.37	10.1914	8.10888	-12.9549	9.63045	-0.02891	8.89381		-0.37	17.7558	13.1921	11.4821	13.0692	-0.97467	16.514
-0.36	12.8557	8.08861	-12.62	9.62672	0.02065	8.92149		-0.36	19.1505	13.1264	14.5661	12.9976	2.69532	16.5872
-0.35	15.4266	8.0676	-12.2878	9.61571	0.10396	8.95516		-0.35	20.5456	13.0577	17.4693	12.9148	6.27426	16.6717
-0.34	17.9428	8.0495	-11.9609	9.59757	0.21862	8.9944		-0.34	21.977	12.9902	20.2493	12.8301	9.7791	16.7719
-0.33	20.4729	8.03761	-11.6424	9.57255	0.3605	9.03858		-0.33	23.4686	12.9231	22.9787	12.7516	13.3283	16.8982
-0.32	23.0481	8.03144	-11.3356	9.54108	0.52342	9.08683		-0.32	24.9631	12.8491	25.7294	12.6816	17.0077	17.0528
-0.31	25.6499	8.02925	-11.0429	9.50368	0.70111	9.13804		-0.31	26.4063	12.764	28.5774	12.6227	20.7136	17.2249
-0.3	28.1451	8.03047	-10.766	9.46098	0.88802	9.19096		-0.3	27.713	12.6701	31.4576	12.5793	24.1612	17.4007
-0.29	30.4402	8.03641	-10.5052	9.41364	1.07795	9.2442		-0.29	28.8563	12.5743	34.2169	12.554	27.2548	17.577
-0.28	32.5552	8.04776	-10.2587	9.36243	1.2645	9.29633		-0.28	29.8848	12.4844	36.7557	12.5445	30.1422	17.754
-0.27	34.5298	8.06651	-10.0243	9.3082	1.44028	9.34597		-0.27	30.8491	12.4044	39.0468	12.5492	32.9407	17.9422
-0.26	36.3569	8.09269	-9.80092	9.25188	1.59642	9.39184		-0.26	31.8032	12.3301	41.0493	12.5637	35.6136	18.1531
-0.25	38.0675	8.12272	-9.58783	9.19457	1.72414	9.43281		-0.25	32.8103	12.2514	42.7863	12.5806	38.163	18.3853
-0.24	39.7177	8.15207	-9.38229	9.13738	1.8168	9.46787		-0.24	33.8289	12.1594	44.3666	12.5984	40.6938	18.6231
-0.23	41.3141	8.17865	-9.18005	9.08136	1.8688	9.49624		-0.23	34.7123	12.0526	45.8947	12.6167	43.2698	18.8545
-0.22	42.7428	8.20525	-8.97617	9.02756	1.87568	9.51743		-0.22	35.3417	11.9404	47.2132	12.638	45.8427	19.0825
-0.21	43.9775	8.23535	-8.76549	8.977	1.83453	9.53121		-0.21	35.8423	11.8323	48.1987	12.6668	48.3301	19.3129
-0.2	45.1157	8.26987	-8.54339	8.93076	1.74318	9.53763		-0.2	36.429	11.7343	48.9661	12.7031	50.6603	19.5465
-0.19	46.2065	8.30847	-8.30555	8.88973	1.59969	9.53693		-0.19	37.1524	11.6553	49.6686	12.7403	52.7378	19.7827
-0.18	47.2054	8.34937	-8.04601	8.85454	1.4034	9.52943		-0.18	37.8249	11.5944	50.3535	12.7691	54.5709	20.0227
-0.17	48.0322	8.38902	-7.75907	8.82559	1.15448	9.51551		-0.17	38.26	11.5373	50.8739	12.7865	56.3029	20.2624
-0.16	48.6443	8.4244	-7.44049	8.8032	0.85352	9.49559		-0.16	38.4577	11.4778	51.0368	12.794	58.0431	20.4885
-0.15	49.0657	8.45542	-7.08656	8.7876	0.50223	9.47023		-0.15	38.4977	11.4207	50.7559	12.7922	59.8974	20.6954
-0.14	49.3025	8.4852	-6.69374	8.77884	0.10261	9.43994		-0.14	38.4078	11.3671	50.0078	12.7839	61.8845	20.8946
-0.13	49.4136	8.51543	-6.26066	8.77671	-0.34315	9.40514		-0.13	38.2101	11.315	48.9625	12.77	63.958	21.0949
-0.12	49.4886	8.54355	-5.7886	8.78084	-0.83059	9.36628		-0.12	37.9425	11.2632	47.8898	12.7498	66.0254	21.2851
-0.11	49.5842	8.56651	-5.27913	8.79072	-1.35405	9.32379		-0.11	37.7161	11.2258	46.928	12.718	67.9643	21.4462
-0.1	49.7264	8.58477	-4.7344	8.8058	-1.90814	9.27813		-0.1	37.6037	11.2168	46.0988	12.6694	69.749	21.5777
-0.09	49.8859	8.60135	-4.15683	8.82528	-2.48667	9.22988		-0.09	37.515	11.2373	45.3223	12.609	71.4946	21.6871
-0.08	50.0008	8.61805	-3.54826	8.84819	-3.08249	9.17967		-0.08	37.3336	11.2819	44.4539	12.5468	73.32	21.7742
-0.07	49.9929	8.63585	-2.91095	8.87359	-3.68737	9.12826		-0.07	37.0576	11.3494	43.3725	12.486	75.1104	21.8422
-0.06	49.8783	8.6559	-2.24776	8.90064	-4.29392	9.07639		-0.06	36.7694	11.4411	42.0657	12.4276	76.8389	21.8953
-0.05	49.729	8.67867	-1.56262	8.92852	-4.89616	9.02484		-0.05	36.4677	11.5478	40.6018	12.379	78.6735	21.9327
-0.04	49.6395	8.70168	-0.8603	8.95647	-5.48725	8.97443		-0.04	36.1044	11.6532	39.1866	12.3417	80.7338	21.9512
-0.03	49.6742	8.72044	-0.14507	8.98384	-6.05851	8.92596		-0.03	35.6766	11.7393	37.9888	12.3097	83.0258	21.9497
-0.02	49.8333	8.73673	0.5784	9.01005	-6.60216	8.88034		-0.02	35.2507	11.8158	37.013	12.281	85.4609	21.9339
-0.01	50.0665	8.75783	1.30424	9.03464	-7.1122	8.83844		-0.01	34.8815	11.9085	36.1597	12.2643	87.9262	21.9138
1.77636e-15	50.3044	8.78825	2.02647	9.05719	-7.5831	8.8011		1.77636e-15	34.5496	12.0205	35.3313	12.273	90.3277	21.8974
0.01	50.5267	8.82725	2.73977	9.07729	-8.00908	8.76903		0.01	34.1609	12.1386	34.5923	12.3095	92.6218	21.8908
0.02	50.7718	8.87184	3.43785	9.09486	-8.38442	8.74288		0.02	33.7107	12.2534	34.0127	12.3688	94.8568	21.8919
0.03	51.1233	8.91792	4.11308	9.10974	-8.70493	8.72318		0.03	33.3927	12.3633	33.5468	12.4472	97.1562	21.8833
0.04	51.6035	8.96398	4.75728	9.12187	-8.96731	8.71034		0.04	33.3341	12.4739	33.1119	12.5435	99.5554	21.8526
0.05	52.1315	9.01313	5.36324	9.13124	-9.16806	8.70461		0.05	33.4523	12.5922	32.6248	12.6572	101.978	21.81
0.06	52.6187	9.06747	5.92462	9.1378	-9.30425	8.70609		0.06	33.5827	12.7174	32.1088	12.7833	104.278	21.7759
0.07	53.0663	9.1246	6.43409	9.14149	-9.37462	8.71467		0.07	33.7038	12.8393	31.675	12.9133	106.335	21.7614
0.08	53.4766	9.18096	6.88507	9.14242	-9.37873	8.73013		0.08	33.8164	12.9481	31.3465	13.04	108.123	21.7667
0.09	53.8275	9.23594	7.27467	9.14086	-9.31696	8.75208		0.09	33.8553	13.0408	31.0908	13.1615	109.69	21.7913
0.1	54.1312	9.28897	7.60354	9.13718	-9.191	8.77992		0.1	33.7715	13.1168	30.9034	13.2756	111.146	21.8308
0.11	54.499	9.33953	7.87374	9.13183	-9.00375	8.81288		0.11	33.6829	13.1807	30.8929	13.3829	112.598	21.8781
0.12	54.9992	9.3885	8.08815	9.12537	-8.75984	8.85006		0.12	33.7014	13.2409	31.1023	13.4867	114.093	21.9278
0.13	55.5454	9.43877	8.25	9.11827	-8.46432	8.89052		0.13	33.8534	13.3046	31.3644	13.5925	115.518	21.9845
0.14	56.0361	9.48935	8.36368	9.11082	-8.12214	8.9333		0.14	34.1179	13.3661	31.532	13.6967	116.73	22.0543
0.15	56.4232	9.53527	8.43335	9.10331	-7.73842	8.97747		0.15	34.4528	13.4141	31.6594	13.7891	117.537	22.1396
0.16	56.6618	9.57446	8.46236	9.09591	-7.31651	9.02212		0.16	34.819	13.4478	31.7834	13.8632	117.773	22.2432
0.17	56.7357	9.60692	8.45532	9.08873	-6.85942	9.06644		0.17	35.1854	13.4734	31.8946	13.9167	117.433	22.3617
0.18	56.6939	9.63179	8.41767	9.08175	-6.37179	9.10966		0.18	35.5029	13.492	31.9899	13.9466	116.757	22.482
0.19	56.6178	9.64915	8.35401	9.07496	-5.85859	9.15109		0.19	35.7231	13.5007	32.1268	13.9581	116.022	22.5912
0.2	56.4896	9.6628	8.26862	9.06831	-5.32333	9.19017		0.2	35.792	13.5007	32.279	13.9681	115.266	22.6874
0.21	56.2436	9.67573	8.16522	9.06175	-4.76905	9.22649		0.21	35.7039	13.4985	32.3532	13.9914	114.387	22.766
0.22	55.8721	9.68588	8.0467	9.0553	-4.2003	9.25965		0.22	35.5241	13.5008	32.3319	14.0228	113.299	22.8192
0.23	55.4068	9.69018	7.91629	9.04899	-3.62138	9.28932		0.23	35.3721	13.5096	32.2153	14.0471	111.968	22.8481
0.24	54.8449	9.68995	7.77691	9.04295	-3.03596	9.31528		0.24	35.304	13.5209	32.0114	14.0679	110.304	22.8636
0.25	54.2032	9.68809	7.63046	9.03728	-2.44734	9.33736		0.25	35.3379	13.5342	31.762	14.0977	108.286	22.8687
0.26	53.5078	9.68616	7.47843	9.03206	-1.85826	9.35552		0.26	35.4277	13.555	31.4869	14.1385	106.041	22.8598
0.27	52.7312	9.68463	7.32231	9.02737	-1.27112	9.36982		0.27	35.4731	13.5846	31.1578	14.1868	103.632	22.8375
0.28	51.7927	9.68196	7.16224	9.02323	-0.68857	9.38046		0.28	35.3387	13.6164	30.7474	14.2408	100.973	22.8014
0.29	50.6697	9.67546	6.99851	9.01968	-0.112	9.38771		0.29	34.9355	13.6459	30.2772	14.2999	98.064	22.74
0.3	49.3737	9.66422	6.83254	9.01686	0.45915	9.39193		0.3	34.2499	13.672	29.7391	14.3636	94.9747	22.6474
0.31	47.9254	9.64786	6.66608	9.0149	1.0258	9.3935		0.31	33.3733	13.6916	29.0489	14.4313	91.781	22.5221
0.32	46.3746	9.62526	6.50034	9.01392	1.58695	9.39276		0.32	32.4792	13.6994	28.1519	14.5004	88.5213	22.366
0.33	44.7303	9.59821	6.33618	9.01391	2.14057	9.38996		0.33	31.5915	13.6986	27.1346	14.5687	85.0807	22.1928
0.34	42.9561	9.57018	6.17289	9.01461	2.68513	9.38526		0.34	30.5782	13.6975	26.1159	14.6391	81.3295	22.0138
0.35	41.0773	9.54241	6.00889	9.01568	3.21911	9.37884		0.35	29.3406	13.6958	25.2011	14.7169	77.3379	21.8276
0.36	39.1995	9.51376	5.84392	9.01677	3.742	9.37096		0.36	27.9769	13.6834	24.4385	14.8064	73.2987	21.6281
0.37	37.3262	9.48143	5.6786	9.01751	4.25479	9.36199		0.37	26.5864	13.6501	23.7145	14.9013	69.2565	21.4148
0.38	35.3531	9.44301	5.51344	9.01758	4.75911	9.35228		0.38	25.1013	13.5943	22.8748	14.9923	65.1296	21.1861
0.39	33.2462	9.39617	5.34752	9.01651	5.25701	9.34219		0.39	23.407	13.5211	21.9002	15.0716	60.9647	20.9317
0.4	31.0543	9.34132	5.17967	9.01373	5.75137	9.33208		0.4	21.5431	13.4342	20.8274	15.1389	56.8373	20.6502
0.41	28.8014	9.27796	5.00978	9.0088	6.24321	9.32218		0.41	19.5981	13.3338	19.634	15.1868	52.7555	20.3495
0.42	26.4218	9.20682	4.83753	9.00138	6.73229	9.31263		0.42	17.5368	13.2227	18.3013	15.2076	48.5514	20.0446
0.43	23.926	9.13166	4.66209	8.9911	7.22051	9.30363		0.43	15.3525	13.1069	16.9364	15.2098	44.1248	19.7434
0.44	21.4041	9.05578	4.4836	8.97756	7.71108	9.29538		0.44	13.1182	12.9873	15.6461	15.2089	39.5646	19.442
0.45	18.8291	8.98084	4.30323	8.9604	8.20458	9.28808		0.45	10.8528	12.8614	14.351	15.213	34.8577	19.1405
0.46	16.137	8.90551	4.12389	8.93941	8.70107	9.28203		0.46	8.55076	12.728	12.9129	15.2168	29.9692	18.8388
0.47	13.4004	8.82937	3.9505	8.91458	9.19927	9.27741		0.47	6.23868	12.5907	11.3928	15.2202	25.0443	18.5292
0.48	10.7241	8.75396	3.78695	8.886	9.69689	9.27429		0.48	3.97307	12.4545	9.93243	15.2262	20.198	18.2108
0.49	8.04846	8.6817	3.63592	8.85386	10.1931	9.27281		0.49	1.74045	12.3226	8.43684	15.231	15.3607	17.9015
0.5	5.28381	8.61569	3.49993	8.81856	10.6871	9.27326		0.5	-0.52777	12.2029	6.82498	15.2291	10.4055	17.6222
0.51	2.47591	8.55909	3.38219	8.78059	11.1771	9.27593		0.51	-2.87585	12.1051	5.21211	15.2244	5.39491	17.3767
0.52	-0.30028	8.51152	3.28587	8.74052	11.6617	9.28098		0.52	-5.28544	12.0293	3.65875	15.2171	0.49396	17.1623
0.53	-3.0611	8.47044	3.21235	8.69915	12.1415	9.2885		0.53	-7.6713	11.9672	2.05345	15.2002	-4.31018	16.9851
0.54	-5.86917	8.4342	3.16239	8.65748	12.6167	9.29858		0.54	-9.93271	11.911	0.23444	15.1709	-9.1478	16.8502
0.55	-8.6917	8.40266	3.13788	8.61659	13.086	9.31122		0.55	-11.968	11.8552	-1.79485	15.1354	-14.0317	16.7534
0.56	-11.4657	8.37741	3.13909	8.57742	13.546	9.32607		0.56	-13.8765	11.8039	-3.92121	15.0994	-18.7658	16.691
0.57	-14.2152	8.3601	3.1652	8.54081	13.9917	9.34259		0.57	-15.8409	11.7645	-6.07357	15.0607	-23.3064	16.6698
0.58	-16.9697	8.3513	3.21712	8.5076	14.416	9.36027		0.58	-17.9349	11.7384	-8.19279	15.0161	-27.7489	16.6965
0.59	-19.7153	8.35165	3.29553	8.47854	14.8128	9.3786		0.59	-20.0824	11.7191	-10.2224	14.971	-32.2153	16.7722
0.6	-22.4147	8.36092	3.39806	8.4541	15.1786	9.39699		0.6	-22.1807	11.7	-12.1891	14.9313	-36.662	16.8921
0.61	-25.0502	8.37622	3.52049	8.43447	15.5124	9.4148		0.61	-24.1525	11.6839	-14.1945	14.8895	-40.9827	17.049
0.62	-27.6443	8.39538	3.65866	8.41965	15.8139	9.43142		0.62	-25.9682	11.6777	-16.3016	14.8369	-45.2093	17.2353
0.63	-30.2095	8.41767	3.80897	8.40946	16.0822	9.44622		0.63	-27.7021	11.6823	-18.4378	14.7711	-49.3938	17.4469
0.64	-32.7261	8.44327	3.96822	8.40357	16.3176	9.45849		0.64	-29.4583	11.6907	-20.5484	14.7022	-53.4095	17.6775
0.65	-35.1743	8.47217	4.13435	8.40154	16.5176	9.46766		0.65	-31.2586	11.6976	-22.6628	14.6386	-57.119	17.9216
0.66	-37.5844	8.50384	4.30475	8.4028	16.6794	9.47332		0.66	-33.116	11.6988	-24.7687	14.5801	-60.6316	18.1798
0.67	-39.9349	8.53687	4.47598	8.40672	16.8009	9.47523		0.67	-34.9878	11.6883	-26.7676	14.524	-64.0568	18.4499
0.68	-42.1842	8.56934	4.64461	8.41264	16.8816	9.4733		0.68	-36.7948	11.6649	-28.648	14.4688	-67.3597	18.7234
0.69	-44.2927	8.60005	4.80674	8.41989	16.9217	9.46757		0.69	-38.4956	11.635	-30.4018	14.4122	-70.459	18.9914
0.7	-46.2495	8.6288	4.95963	8.42789	16.9235	9.45819		0.7	-40.0513	11.6071	-32.0209	14.353	-73.3754	19.2462
0.71	-48.0678	8.65455	5.10365	8.43623	16.8906	9.44539		0.71	-41.4515	11.5865	-33.5146	14.288	-76.1565	19.4806
0.72	-49.7664	8.67779	5.24107	8.4446	16.828	9.4295		0.72	-42.732	11.5757	-34.9107	14.2216	-78.7878	19.6908
0.73	-51.349	8.70023	5.3737	8.45268	16.7403	9.41094		0.73	-43.9404	11.5709	-36.1942	14.1633	-81.2441	19.8784
0.74	-52.8471	8.71967	5.50182	8.46012	16.6306	9.3902		0.74	-45.1328	11.5576	-37.3949	14.1151	-83.5281	20.0431
0.75	-54.2803	8.73355	5.62539	8.46668	16.5017	9.36783		0.75	-46.3494	11.5277	-38.5294	14.0729	-85.6381	20.1841
0.76	-55.5849	8.74122	5.74556	8.4724	16.3557	9.34456		0.76	-47.5824	11.4805	-39.4637	14.0338	-87.5373	20.3012
0.77	-56.7197	8.74325	5.86442	8.47727	16.1947	9.3211		0.77	-48.7676	11.4193	-40.1421	13.9977	-89.2321	20.394
0.78	-57.7303	8.74144	5.98502	8.48127	16.0208	9.29807		0.78	-49.8566	11.3482	-40.6739	13.9656	-90.7991	20.4672
0.79	-58.6857	8.73751	6.11046	8.48451	15.8368	9.27589		0.79	-50.8306	11.2739	-41.1869	13.9347	-92.335	20.5283
0.8	-59.5667	8.73095	6.24208	8.48718	15.6468	9.25491		0.8	-51.6562	11.2032	-41.6619	13.9011	-93.839	20.5731
0.81	-60.3049	8.71918	6.38004	8.4895	15.4547	9.23551		0.81	-52.3332	11.1348	-41.9712	13.864	-95.2389	20.5891
0.82	-60.8875	8.70176	6.52365	8.4917	15.2621	9.21801		0.82	-52.905	11.0664	-42.0888	13.8268	-96.4692	20.573
0.83	-61.3768	8.68157	6.67289	8.49399	15.0685	9.20264		0.83	-53.4385	10.9972	-42.0854	13.7973	-97.5763	20.5324
0.84	-61.7966	8.66129	6.82902	8.49663	14.8709	9.18957		0.84	-53.9575	10.9287	-41.9667	13.7763	-98.6077	20.479
0.85	-62.0557	8.64039	6.99291	8.49997	14.6675	9.17885		0.85	-54.3773	10.8631	-41.6444	13.7531	-99.4605	20.4216
0.86	-62.0904	8.61816	7.16297	8.50426	14.4587	9.17041		0.86	-54.5631	10.8013	-41.1718	13.7228	-99.9999	20.3656
0.87	-61.948	8.59586	7.3379	8.50965	14.2466	9.16412		0.87	-54.521	10.7381	-40.6221	13.6909	-100.289	20.3152
0.88	-61.7104	8.57299	7.51768	8.51642	14.033	9.15985		0.88	-54.3653	10.6684	-39.9901	13.6611	-100.487	20.2638
0.89	-61.3819	8.55025	7.70194	8.52487	13.8174	9.15745		0.89	-54.1325	10.6045	-39.2624	13.6326	-100.585	20.2066
0.9	-60.9458	8.53097	7.88865	8.53525	13.5988	9.15659		0.9	-53.7728	10.5699	-38.4966	13.6067	-100.504	20.1443
0.91	-60.4145	8.5175	8.07588	8.54772	13.3749	9.15684		0.91	-53.263	10.5717	-37.7463	13.5882	-100.245	20.0793
0.92	-59.7966	8.51108	8.26096	8.56236	13.1459	9.15791		0.92	-52.6612	10.5984	-36.9513	13.5819	-99.8484	20.02
0.93	-59.1194	8.51067	8.44011	8.57905	12.914	9.15957		0.93	-52.0383	10.6385	-36.1376	13.5865	-99.29	19.9729
0.94	-58.3863	8.51356	8.6111	8.5976	12.6807	9.16144		0.94	-51.3843	10.6936	-35.3499	13.5974	-98.5331	19.9296
0.95	-57.5707	8.51806	8.77441	8.61781	12.4479	9.16308		0.95	-50.643	10.765	-34.5357	13.6123	-97.6232	19.8792
0.96	-56.6583	8.5241	8.9295	8.63931	12.2161	9.16418		0.96	-49.8033	10.8481	-33.5982	13.6302	-96.6548	19.8216
0.97	-55.7019	8.53184	9.0732	8.66158	11.9837	9.16458		0.97	-48.9654	10.937	-32.5312	13.6493	-95.7019	19.7633
0.98	-54.737	8.54202	9.2021	8.68409	11.7495	9.16413		0.98	-48.2019	11.0378	-31.4231	13.6668	-94.6821	19.711
0.99	-53.7297	8.55562	9.31317	8.70639	11.5146	9.16274		0.99	-47.458	11.1555	-30.3636	13.6856	-93.4186	19.6689
1	-52.6413	8.57352	9.40312	8.72797	11.2796	9.16022		1	-46.6289	11.2851	-29.3836	13.712	-91.8597	19.6391
1.01	-51.5416	8.59438	9.46803	8.7483	11.043	9.15639		1.01	-45.7096	11.4159	-28.5823	13.7476	-90.1287	19.6199
1.02	-50.506	8.61633	9.50449	8.76703	10.8044	9.15117		1.02	-44.7577	11.5519	-28.0106	13.7873	-88.3557	19.6012
1.03	-49.5084	8.63932	9.50849	8.78386	10.5659	9.14454		1.03	-43.8141	11.7	-27.561	13.8284	-86.543	19.5771
1.04	-48.4868	8.66363	9.47491	8.79849	10.3292	9.13648		1.04	-42.8939	11.8618	-27.0738	13.8685	-84.6662	19.5479
1.05	-47.4411	8.68808	9.39897	8.81078	10.0948	9.12699		1.05	-41.975	12.0326	-26.5112	13.9027	-82.8032	19.5143
1.06	-46.3863	8.71068	9.27747	8.82083	9.86195	9.11617		1.06	-41.0693	12.204	-25.8781	13.928	-80.9876	19.4757
1.07	-45.3367	8.72829	9.10921	8.8288	9.62963	9.10411		1.07	-40.2326	12.3672	-25.2409	13.9419	-79.1104	19.4301
1.08	-44.2729	8.74106	8.89564	8.83477	9.39661	9.09102		1.08	-39.4251	12.523	-24.6467	13.9494	-77.0868	19.3733
1.09	-43.1895	8.75306	8.63972	8.83876	9.16103	9.07707		1.09	-38.5701	12.679	-24.1438	13.9626	-74.9275	19.3057
1.1	-42.0932	8.76664	8.34539	8.84098	8.92192	9.06243		1.1	-37.6756	12.8367	-23.7317	13.9879	-72.6462	19.2303
1.11	-40.9979	8.77938	8.01585	8.84189	8.6789	9.0474		1.11	-36.7408	12.989	-23.3959	14.0162	-70.3148	19.1498
1.12	-39.8976	8.78696	7.65469	8.84202	8.43166	9.03229		1.12	-35.7137	13.1289	-23.1329	14.0328	-67.9807	19.0644
1.13	-38.8289	8.78686	7.26804	8.84189	8.17991	9.01733		1.13	-34.6028	13.2537	-22.9877	14.0309	-65.7039	18.9708
1.14	-37.8373	8.77897	6.86255	8.84198	7.9239	9.00283		1.14	-33.5418	13.3626	-22.9144	14.0123	-63.5453	18.8656
1.15	-36.9017	8.7652	6.44334	8.84274	7.66511	8.98924		1.15	-32.5853	13.458	-22.8246	13.9833	-61.4815	18.7488
1.16	-35.9766	8.74608	6.01503	8.84458	7.40586	8.97708		1.16	-31.6751	13.5439	-22.6864	13.9468	-59.4637	18.6159
1.17	-35.0383	8.72342	5.58291	8.8478	7.14685	8.9669		1.17	-30.7524	13.6227	-22.5443	13.9088	-57.4195	18.4685
1.18	-34.0137	8.70113	5.15282	8.8527	6.88786	8.95929		1.18	-29.7463	13.6946	-22.2943	13.8803	-55.3145	18.3145
1.19	-32.8387	8.68091	4.73172	8.85952	6.62871	8.95479		1.19	-28.5761	13.7548	-21.8749	13.8683	-53.102	18.1597
1.2	-31.5607	8.65973	4.323	8.86832	6.36967	8.9539		1.2	-27.2538	13.7972	-21.3958	13.8624	-50.7888	18.0085
1.21	-30.2965	8.63273	3.9268	8.87902	6.11118	8.9571		1.21	-25.7746	13.8209	-21.0641	13.8446	-48.5193	17.8577
1.22	-29.0896	8.5985	3.5438	8.89153	5.85305	8.96485		1.22	-24.1412	13.8297	-20.9117	13.8096	-46.4036	17.7001
1.23	-27.8838	8.56048	3.17537	8.90566	5.59416	8.97751		1.23	-22.3849	13.8287	-20.8095	13.7682	-44.3757	17.5355
1.24	-26.593	8.522	2.82138	8.92121	5.33245	8.99522		1.24	-20.5374	13.823	-20.5998	13.7267	-42.3015	17.3703
1.25	-25.2313	8.48291	2.47909	8.93788	5.06714	9.01784		1.25	-18.6057	13.8135	-20.3396	13.6832	-40.1451	17.2064
1.26	-23.8475	8.44266	2.14485	8.95535	4.79977	9.04508		1.26	-16.5872	13.7971	-20.1295	13.6403	-37.9484	17.0398
1.27	-22.4366	8.40447	1.81495	8.97334	4.53236	9.07645		1.27	-14.4831	13.7735	-19.8943	13.6121	-35.7945	16.8695
1.28	-20.9926	8.37074	1.4851	8.99152	4.26646	9.11125		1.28	-12.3206	13.7449	-19.5254	13.6028	-33.7763	16.7008
1.29	-19.5488	8.33838	1.15108	9.00952	4.00443	9.14862		1.29	-10.1541	13.7114	-19.0818	13.599	-31.8662	16.5349
1.3	-18.1034	8.30537	0.80933	9.02699	3.74941	9.1876		1.3	-7.9751	13.6718	-18.6328	13.5929	-29.9727	16.3729
1.31	-16.6483	8.27305	0.45609	9.04357	3.50283	9.22712		1.31	-5.7233	13.6265	-18.2037	13.5888	-28.1079	16.216
1.32	-15.199	8.24371	0.08621	9.05889	3.26443	9.26597		1.32	-3.37109	13.5795	-17.7958	13.5911	-26.3597	16.0658
1.33	-13.7945	8.21874	-0.30583	9.07268	3.03515	9.30293		1.33	-0.95322	13.5348	-17.4512	13.5981	-24.7685	15.9292
1.34	-12.4789	8.19872	-0.72413	9.08466	2.8164	9.33687		1.34	1.48799	13.4923	-17.2693	13.6067	-23.305	15.8149
1.35	-11.2434	8.18478	-1.17117	9.09448	2.60868	9.36685		1.35	3.92761	13.4517	-17.2259	13.6231	-21.9393	15.7216
1.36	-10.047	8.17835	-1.64737	9.10178	2.41136	9.39201		1.36	6.28298	13.4152	-17.1853	13.6573	-20.6062	15.6427
1.37	-8.86326	8.18049	-2.15219	9.10624	2.22286	9.41162		1.37	8.46605	13.3866	-17.0426	13.7105	-19.2441	15.582
1.38	-7.69894	8.19013	-2.68498	9.10771	2.04152	9.42518		1.38	10.5016	13.365	-16.8673	13.7748	-17.813	15.5465
1.39	-6.54899	8.20534	-3.24489	9.10607	1.86583	9.4324		1.39	12.4986	13.3444	-16.7347	13.8446	-16.3276	15.5373
1.4	-5.38001	8.22579	-3.82958	9.10124	1.69444	9.43316		1.4	14.5694	13.3188	-16.6275	13.9219	-14.8307	15.5542
1.41	-4.22751	8.2519	-4.43498	9.09327	1.52604	9.4275		1.41	16.682	13.2883	-16.5428	14.0097	-13.4144	15.5945
1.42	-3.17049	8.28265	-5.05621	9.08238	1.35862	9.41565		1.42	18.7312	13.2554	-16.5444	14.1046	-12.1461	15.6545
1.43	-2.21594	8.31625	-5.68919	9.06886	1.18984	9.39806		1.43	20.6743	13.221	-16.6303	14.2013	-11.0004	15.7301
1.44	-1.31674	8.35156	-6.3304	9.05311	1.01566	9.37527		1.44	22.5453	13.1833	-16.7498	14.2984	-9.91896	15.8192
1.45	-0.45184	8.38754	-6.97698	9.03556	0.83161	9.34782		1.45	24.3347	13.1418	-16.849	14.3945	-8.88766	15.9187
1.46	0.34038	8.42387	-7.62479	9.01667	0.63432	9.3164		1.46	25.9978	13.0979	-16.9978	14.4878	-7.89384	16.0276
1.47	1.0267	8.46048	-8.26847	8.99692	0.42075	9.28181		1.47	27.514	13.0534	-17.3178	14.5768	-6.86564	16.1445
1.48	1.63248	8.49639	-8.90291	8.97684	0.18799	9.24499		1.48	28.9403	13.0052	-17.8014	14.6599	-5.7932	16.2675
1.49	2.19837	8.52933	-9.52283	8.957	-0.06593	9.20693		1.49	30.2753	12.9469	-18.3303	14.7355	-4.68917	16.3937
1.5	2.70828	8.55699	-10.1243	8.93797	-0.34358	9.16853		1.5	31.468	12.8736	-18.8865	14.7988	-3.57307	16.5232
1.51	3.16449	8.57906	-10.7039	8.92026	-0.64687	9.13068		1.51	32.4909	12.7852	-19.4337	14.8516	-2.45197	16.6522
1.52	3.60003	8.59795	-11.258	8.90432	-0.97561	9.09419		1.52	33.3961	12.6851	-19.882	14.903	-1.39388	16.7782
1.53	4.01399	8.61653	-11.7833	8.89049	-1.33078	9.05971		1.53	34.234	12.5807	-20.2127	14.9567	-0.49073	16.9047
1.54	4.37667	8.63595	-12.276	8.879	-1.71469	9.02776		1.54	34.9958	12.48	-20.5094	15.0109	0.27571	17.0316
1.55	4.71493	8.65391	-12.7325	8.87013	-2.13024	8.99873		1.55	35.6798	12.3856	-20.794	15.0581	1.03426	17.1535
1.56	5.05083	8.66837	-13.1488	8.86404	-2.57899	8.97291		1.56	36.3222	12.296	-21.0726	15.0899	1.82793	17.2712
1.57	5.35156	8.67668	-13.5198	8.86074	-3.0617	8.95044		1.57	36.8934	12.2023	-21.3446	15.1001	2.57404	17.3882
1.58	5.58433	8.67722	-13.8422	8.86016	-3.5785	8.93131		1.58	37.3354	12.0957	-21.5893	15.089	3.19831	17.5054
1.59	5.78304	8.6713	-14.1141	8.86223	-4.1304	8.91539		1.59	37.6868	11.9802	-21.7546	15.0597	3.70417	17.6219
1.6	6.01031	8.66246	-14.3325	8.86683	-4.71897	8.9024		1.6	37.996	11.8667	-21.794	15.02	4.19345	17.7368
1.61	6.26653	8.65511	-14.4946	8.87384	-5.34655	8.89191		1.61	38.2215	11.7665	-21.7161	14.9771	4.73124	17.8564
1.62	6.52765	8.6504	-14.5999	8.8831	-6.01487	8.88345		1.62	38.3986	11.6833	-21.5647	14.9304	5.24668	17.9835
1.63	6.83204	8.64724	-14.6479	8.89431	-6.72405	8.87663		1.63	38.6242	11.6143	-21.3082	14.879	5.71431	18.113
1.64	7.23858	8.64462	-14.6386	8.90712	-7.47133	8.8711		1.64	38.9654	11.5584	-20.8849	14.823	6.17924	18.24
1.65	7.72749	8.64027	-14.5721	8.92121	-8.25206	8.86649		1.65	39.3817	11.5182	-20.3879	14.7503	6.7473	18.3644
1.66	8.20861	8.63105	-14.4489	8.93633	-9.06236	8.86247		1.66	39.7849	11.492	-19.9877	14.6481	7.43574	18.4854
1.67	8.61909	8.61592	-14.2697	8.95233	-9.89825	8.85874		1.67	40.1575	11.4759	-19.7449	14.512	8.12231	18.6049
1.68	9.01456	8.59785	-14.0355	8.96915	-10.7552	8.85508		1.68	40.5328	11.4708	-19.48	14.353	8.72093	18.727
1.69	9.54659	8.58149	-13.7476	8.98685	-11.6271	8.85131		1.69	40.9422	11.4806	-18.884	14.1937	9.31809	18.851
1.7	10.2368	8.56803	-13.4073	9.00549	-12.5064	8.84736		1.7	41.3638	11.5058	-17.8768	14.045	9.90978	18.9709
1.71	10.9874	8.55535	-13.0168	9.02508	-13.3864	8.84322		1.71	41.7683	11.5434	-16.6182	13.9019	10.397	19.0805
1.72	11.7282	8.54124	-12.5793	9.04578	-14.2618	8.83881		1.72	42.1106	11.5902	-15.2713	13.7541	10.8062	19.1803
1.73	12.4836	8.52451	-12.0986	9.06781	-15.1273	8.83413		1.73	42.3946	11.6457	-13.9317	13.5956	11.3504	19.2692
1.74	13.2766	8.5055	-11.5787	9.09138	-15.9774	8.82932		1.74	42.6506	11.7097	-12.6496	13.4266	12.1431	19.3466
1.75	14.0715	8.48598	-11.0237	9.11667	-16.8087	8.82458		1.75	42.9339	11.7834	-11.4546	13.2495	13.0282	19.4158
1.76	14.846	8.46607	-10.4379	9.14371	-17.6177	8.82003		1.76	43.3331	11.8673	-10.39	13.063	13.8733	19.475
1.77	15.6315	8.44393	-9.82638	9.1725	-18.4005	8.81576		1.77	43.8496	11.9597	-9.3415	12.8678	14.6343	19.517
1.78	16.4318	8.41652	-9.19418	9.20301	-19.1532	8.81174		1.78	44.3849	12.0547	-8.1853	12.6646	15.2784	19.5342
1.79	17.2305	8.38476	-8.5471	9.23519	-19.873	8.80796		1.79	44.8698	12.1463	-6.86863	12.4624	15.7601	19.5292
1.8	18.0092	8.35217	-7.88982	9.26904	-20.5584	8.80439		1.8	45.249	12.2339	-5.38686	12.2706	16.0759	19.5128
1.81	18.7558	8.32068	-7.22783	9.30428	-21.2076	8.8009		1.81	45.4998	12.3209	-3.78809	12.0932	16.276	19.4877
1.82	19.4535	8.2901	-6.56841	9.34054	-21.8179	8.79748		1.82	45.6235	12.4075	-2.13673	11.9349	16.3858	19.4461
1.83	20.0875	8.2602	-5.91913	9.37735	-22.386	8.79426		1.83	45.61	12.4905	-0.44241	11.8034	16.3775	19.3809
1.84	20.6693	8.23171	-5.28607	9.41425	-22.908	8.7913		1.84	45.4877	12.5717	1.26293	11.7011	16.3009	19.2914
1.85	21.2348	8.20274	-4.67582	9.45066	-23.3803	8.78855		1.85	45.3593	12.6531	2.90015	11.6145	16.2664	19.1767
1.86	21.8123	8.17112	-4.09525	9.48586	-23.8009	8.78593		1.86	45.318	12.7331	4.46623	11.5305	16.2641	19.0397
1.87	22.3725	8.13666	-3.55138	9.51897	-24.1666	8.7834		1.87	45.2754	12.8049	6.03397	11.4496	16.1984	18.8882
1.88	22.8943	8.10441	-3.05059	9.54909	-24.4739	8.78092		1.88	45.0827	12.8735	7.7254	11.3857	16.0123	18.7346
1.89	23.3821	8.08083	-2.59876	9.57534	-24.7199	8.77855		1.89	44.7081	12.947	9.56168	11.3568	15.7318	18.5868
1.9	23.7875	8.06685	-2.20076	9.59697	-24.9019	8.77634		1.9	44.1555	13.0231	11.4091	11.3678	15.3599	18.4442
1.91	24.0404	8.05779	-1.85964	9.61335	-25.0168	8.7743		1.91	43.4629	13.0958	13.1431	11.4051	14.7668	18.298
1.92	24.1377	8.05065	-1.5769	9.62402	-25.062	8.77241		1.92	42.7173	13.1663	14.769	11.4553	13.8255	18.1421
1.93	24.1513	8.04697	-1.35487	9.62847	-25.0352	8.77059		1.93	41.9721	13.2362	16.3451	11.5178	12.65	17.9841
1.94	24.1905	8.04901	-1.19436	9.62638	-24.9357	8.76871		1.94	41.1839	13.3033	17.9541	11.5991	11.5755	17.8359
1.95	24.3251	8.05821	-1.09425	9.61764	-24.7634	8.76673		1.95	40.3517	13.3688	19.6593	11.6971	10.7682	17.7093
1.96	24.5374	8.07597	-1.05514	9.60235	-24.5191	8.76457		1.96	39.5076	13.4404	21.4813	11.8008	10.0968	17.6156
1.97	24.7442	8.10432	-1.07749	9.58088	-24.2041	8.76222		1.97	38.6455	13.5231	23.3899	11.9128	9.30994	17.555
1.98	24.8803	8.14475	-1.1591	9.55387	-23.8209	8.75973		1.98	37.7394	13.6123	25.3049	12.0504	8.31368	17.5188
1.99	24.9507	8.19541	-1.29603	9.52212	-23.3728	8.75719		1.99	36.8303	13.6988	27.1172	12.2173	7.2244	17.5025
2	24.987	8.25172	-1.484	9.48662	-22.8611	8.75463		2	35.9956	13.7751	28.7913	12.3979	6.10826	17.5082

## Sheet: Figure 4H
0 min								2 min								5 min								10 min								20 min								30 min								60 min
	forward		reversed		GMM simulation				forward		reversed		GMM simulation				forward		reversed		GMM simulation				forward		reversed		GMM simulation				forward		reversed		GMM simulation				forward		reversed		GMM simulation				forward
distance [µm]	cxcorr. [A.U.]	SEM	cxcorr. [A.U.]	SEM	cxcorr. [A.U.]	SEM		distance [µm]	cxcorr. [A.U.]	SEM	cxcorr. [A.U.]	SEM	cxcorr. [A.U.]	SEM		distance [µm]	cxcorr. [A.U.]	SEM	cxcorr. [A.U.]	SEM	cxcorr. [A.U.]	SEM		distance [µm]	cxcorr. [A.U.]	SEM	cxcorr. [A.U.]	SEM	cxcorr. [A.U.]	SEM		distance [µm]	cxcorr. [A.U.]	SEM	cxcorr. [A.U.]	SEM	cxcorr. [A.U.]	SEM		distance [µm]	cxcorr. [A.U.]	SEM	cxcorr. [A.U.]	SEM	cxcorr. [A.U.]	SEM		distance [µm]	cxcorr. [A.U.]
-1.99	14.1583	27.7828	3.34668	23.5231	54.6903	30.6197		-2	9.48057	25.8191	-20.5893	26.1632	-19.5283	22.531		-2	-11.5304	24.5633	13.1189	29.4904	-22.2915	23.358		-2	-28.5817	15.5044	23.1641	20.9395	0.46686	19.9545		-2	-5.59976	15.3583	-28.3107	16.8409	13.9097	15.3438		-2	-1.77182	18.8347	10.6486	16.7601	-42.5889	19.3537		-2	-0.4162
-1.98	12.6046	27.8073	4.86908	23.5584	54.4667	30.9143		-1.99	12.1274	25.3992	-22.3435	26.1037	-19.9794	22.6583		-1.99	-12.6125	24.3132	12.4872	29.5126	-22.9933	23.1092		-1.99	-28.7227	15.477	24.8518	20.9941	0.76731	19.977		-1.99	-5.30829	15.4177	-27.2884	16.8436	13.5253	15.3542		-1.99	0.08902	18.7498	10.9056	16.7459	-43.8028	19.2911		-1.99	-1.24387
-1.97	10.9201	27.8017	6.32998	23.575	54.222	31.1636		-1.98	14.8538	24.9798	-23.9998	26.0427	-20.4805	22.7782		-1.98	-13.5657	24.0707	11.8032	29.4898	-23.5885	22.8601		-1.98	-28.7489	15.4735	26.4028	21.0366	1.0815	20.0084		-1.98	-5.20038	15.4465	-26.345	16.832	13.0541	15.3681		-1.98	1.78631	18.6842	11.0721	16.7203	-44.9344	19.2229		-1.98	-2.08011
-1.96	9.13094	27.7808	7.66604	23.5703	53.9489	31.3656		-1.97	17.7053	24.5741	-25.6225	25.9772	-21.024	22.883		-1.97	-14.4404	23.8375	11.0881	29.4253	-24.0695	22.6127		-1.97	-28.7678	15.4775	27.8671	21.0624	1.40233	20.0466		-1.97	-4.98821	15.4309	-25.4926	16.8073	12.5061	15.3856		-1.97	3.33102	18.6369	11.1251	16.6851	-45.9699	19.1496		-1.97	-2.91634
-1.95	7.28056	27.7533	8.87454	23.5414	53.6414	31.5191		-1.96	20.6389	24.183	-27.2489	25.9079	-21.6029	22.9663		-1.96	-15.3206	23.6047	10.379	29.3278	-24.4304	22.3686		-1.96	-28.787	15.4918	29.307	21.0641	1.72071	20.0894		-1.96	-4.44482	15.352	-24.7156	16.7764	11.8976	15.4071		-1.96	4.74702	18.6046	11.0992	16.6501	-46.8984	19.0726		-1.96	-3.70752
-1.94	5.35896	27.7164	10.0126	23.489	53.2931	31.6233		-1.95	23.5473	23.8085	-28.8779	25.8425	-22.2129	23.0229		-1.95	-16.2496	23.3535	9.63518	29.2087	-24.6634	22.1297		-1.95	-28.7537	15.5301	30.7395	21.0385	2.02967	20.1349		-1.95	-3.6743	15.2338	-24.0257	16.7521	11.2418	15.4334		-1.95	6.10097	18.5781	11.0362	16.6253	-47.7121	18.9933		-1.95	-4.41072
-1.93	3.31666	27.6627	11.1091	23.4178	52.8967	31.6783		-1.94	26.3152	23.4544	-30.5042	25.7905	-22.8496	23.05		-1.94	-17.1927	23.0762	8.81405	29.0813	-24.7599	21.8981		-1.94	-28.5846	15.6059	32.0817	20.9952	2.32478	20.1809		-1.94	-2.88115	15.1276	-23.3275	16.7349	10.546	15.4641		-1.94	7.44082	18.55	10.9554	16.62	-48.4037	18.9136		-1.94	-4.98199
-1.92	1.12828	27.5872	12.1501	23.3317	52.4442	31.6856		-1.93	28.8768	23.1172	-32.1014	25.7597	-23.5069	23.0466		-1.93	-18.062	22.788	7.92604	28.95	-24.7116	21.6759		-1.93	-28.2358	15.7264	33.267	20.9501	2.60143	20.2256		-1.93	-2.18353	15.054	-22.5266	16.7095	9.81611	15.4987		-1.93	8.74586	18.5244	10.8418	16.6275	-48.9677	18.835		-1.93	-5.4185
-1.91	-1.21193	27.4865	13.1041	23.2377	51.9291	31.647		-1.92	31.2432	22.804	-33.5749	25.7541	-24.1773	23.0137		-1.92	-18.764	22.5122	6.9692	28.8095	-24.5103	21.4653		-1.92	-27.6964	15.8959	34.3528	20.9116	2.85482	20.2675		-1.92	-1.72376	14.9891	-21.6958	16.6675	9.05841	15.5366		-1.92	9.96938	18.5072	10.6479	16.6345	-49.3991	18.759		-1.92	-5.78547
-1.9	-3.72263	27.3631	13.9445	23.1398	51.3427	31.5649		-1.91	33.4998	22.5343	-34.8396	25.7725	-24.8496	22.9537		-1.91	-19.2938	22.2651	5.92149	28.6503	-24.148	21.2683		-1.91	-26.986	16.1067	35.4136	20.8795	3.08243	20.3056		-1.91	-1.65062	14.8815	-21.0257	16.6138	8.27763	15.5773		-1.91	11.0654	18.4987	10.3242	16.6427	-49.6924	18.6871		-1.91	-6.14495
-1.89	-6.37338	27.2212	14.6702	23.0316	50.6777	31.4427		-1.9	35.7257	22.3202	-35.886	25.812	-25.5135	22.8711		-1.9	-19.7206	22.0542	4.77724	28.4644	-23.6184	21.0866		-1.9	-26.1683	16.3359	36.4508	20.8491	3.28416	20.3386		-1.9	-2.06676	14.7074	-20.5671	16.5533	7.47643	15.6199		-1.9	12.0008	18.5016	9.89613	16.6598	-49.8435	18.6201		-1.9	-6.5096
-1.88	-9.05329	27.0599	15.2999	22.9062	49.9318	31.285		-1.89	37.8952	22.1599	-36.7386	25.8643	-26.1626	22.7727		-1.89	-20.094	21.8762	3.55105	28.2568	-22.917	20.9219		-1.89	-25.2994	16.5642	37.4327	20.8116	3.4629	20.3658		-1.89	-2.65826	14.4922	-20.1019	16.487	6.66097	15.6636		-1.89	12.7721	18.5215	9.43127	16.6909	-49.8535	18.559		-1.89	-6.88503
-1.87	-11.6824	26.8721	15.8553	22.7684	49.1012	31.0971		-1.88	39.9369	22.0599	-37.4261	25.9223	-26.79	22.6666		-1.88	-20.4498	21.717	2.25549	28.0447	-22.041	20.7758		-1.88	-24.4009	16.79	38.3645	20.7514	3.62156	20.3868		-1.88	-3.00914	14.2648	-19.4003	16.428	5.84178	15.7072		-1.88	13.3833	18.5561	9.02818	16.7348	-49.7292	18.5047		-1.88	-7.25787
-1.86	-14.2668	26.6515	16.362	22.6353	48.1809	30.8845		-1.87	41.7547	22.0357	-37.9744	25.9943	-27.3871	22.5618		-1.87	-20.8168	21.5636	0.9129	27.8446	-20.9918	20.6489		-1.87	-23.4439	17.022	39.2809	20.6587	3.76303	20.402		-1.87	-3.01383	14.0553	-18.527	16.3894	5.02482	15.7498		-1.87	13.8787	18.5915	8.70582	16.7939	-49.4758	18.4579		-1.87	-7.59557
-1.85	-16.8596	26.3957	16.8483	22.5326	47.1685	30.6529		-1.86	43.2709	22.0849	-38.3954	26.0935	-27.9466	22.4685		-1.86	-21.1956	21.4118	-0.44077	27.6643	-19.7736	20.5412		-1.86	-22.3397	17.266	40.1323	20.5448	3.89206	20.4116		-1.86	-2.87768	13.8861	-17.7361	16.3558	4.21548	15.7907		-1.86	14.305	18.6156	8.39818	16.879	-49.0941	18.4185		-1.86	-7.83033
-1.84	-19.484	26.1024	17.34	22.4845	46.0664	30.4092		-1.85	44.5023	22.1876	-38.7114	26.2229	-28.4623	22.397		-1.85	-21.5445	21.2667	-1.77903	27.5061	-18.3895	20.4525		-1.85	-21.0449	17.5122	40.8625	20.4321	4.01447	20.4159		-1.85	-2.77696	13.7573	-17.2253	16.2999	3.41857	15.8294		-1.85	14.6349	18.6316	8.05486	16.9926	-48.586	18.3861		-1.85	-7.92282
-1.83	-22.1085	25.7747	17.8484	22.4899	44.8761	30.1602		-1.84	45.4895	22.3308	-38.9326	26.3778	-28.9305	22.3572		-1.84	-21.8097	21.1416	-3.12616	27.3696	-16.8437	20.3824		-1.84	-19.5817	17.7557	41.5015	20.335	4.13952	20.4161		-1.84	-2.75795	13.6509	-16.938	16.2129	2.63799	15.8653		-1.84	14.823	18.6442	7.66625	17.1275	-47.9585	18.3606		-1.84	-7.83366
-1.82	-24.6763	25.4223	18.3355	22.5228	43.6009	29.9124		-1.83	46.2613	22.5114	-39.0334	26.5472	-29.3469	22.3575		-1.83	-21.9733	21.0515	-4.50038	27.2474	-15.1438	20.3299		-1.83	-18.0134	18.001	42.1121	20.254	4.27789	20.4136		-1.83	-2.87035	13.5477	-16.688	16.1054	1.87555	15.8973		-1.83	14.8282	18.6563	7.22074	17.2752	-47.2196	18.342		-1.83	-7.54547
-1.81	-27.1245	25.0464	18.7601	22.5586	42.2466	29.6714		-1.82	46.8307	22.7319	-38.972	26.7171	-29.705	22.4046		-1.82	-22.0881	21.0034	-5.87974	27.1297	-13.299	20.2938		-1.82	-16.4285	18.2394	42.6825	20.1781	4.43813	20.4104		-1.82	-3.11601	13.4514	-16.4212	15.9962	1.13759	15.9248		-1.82	14.6522	18.6683	6.69629	17.4289	-46.3765	18.3299		-1.82	-7.19123
-1.8	-29.4142	24.6382	19.1132	22.5966	40.8195	29.4422		-1.81	47.1825	22.988	-38.7452	26.8748	-30.0008	22.503		-1.81	-22.2479	20.9921	-7.24327	27.0165	-11.3185	20.2732		-1.81	-14.89	18.4573	43.1855	20.0982	4.62877	20.4082		-1.81	-3.40137	13.3772	-16.1429	15.8963	0.43019	15.9471		-1.81	14.3551	18.6778	6.05248	17.5893	-45.4349	18.3243		-1.81	-6.96273
-1.79	-31.5761	24.19	19.3834	22.6565	39.3261	29.2297		-1.8	47.2792	23.274	-38.3718	27.0154	-30.235	22.655		-1.8	-22.5045	20.9967	-8.59366	26.914	-9.21356	20.2665		-1.8	-13.4049	18.6577	43.6533	20.0102	4.8604	20.409		-1.8	-3.63687	13.3294	-15.8764	15.8074	-0.24236	15.9636		-1.8	13.931	18.6798	5.38599	17.7464	-44.4005	18.3255		-1.8	-6.90122
-1.78	-33.6551	23.6988	19.5914	22.7573	37.7754	29.0374		-1.79	47.1084	23.5817	-37.8522	27.1442	-30.4113	22.8594		-1.79	-22.8305	20.9979	-9.91941	26.8299	-6.99707	20.2728		-1.79	-11.9178	18.8496	44.1317	19.9134	5.1455	20.4144		-1.79	-3.79838	13.312	-15.6247	15.7315	-0.88262	15.9735		-1.79	13.3855	18.6666	4.8113	17.899	-43.2791	18.3338		-1.79	-6.89288
-1.77	-35.6489	23.1652	19.7807	22.9047	36.1778	28.8681		-1.78	46.661	23.895	-37.1624	27.2696	-30.5326	23.1125		-1.78	-23.1496	20.9915	-11.1676	26.7634	-4.68304	20.2915		-1.78	-10.3209	19.0271	44.574	19.8163	5.49483	20.4264		-1.78	-3.9736	13.3207	-15.4417	15.6656	-1.49402	15.9768		-1.78	12.7196	18.6416	4.34421	18.0617	-42.0782	18.3496		-1.78	-6.79882
-1.76	-37.5396	22.6009	19.9687	23.0873	34.5418	28.7236		-1.77	45.936	24.1964	-36.3502	27.3998	-30.6004	23.4076		-1.77	-23.4027	20.9805	-12.3182	26.7101	-2.28694	20.3223		-1.77	-8.57774	19.1751	44.9017	19.731	5.9151	20.4464		-1.77	-4.25859	13.3588	-15.4149	15.5943	-2.07714	15.9739		-1.77	11.9259	18.6113	3.95714	18.2518	-40.8024	18.3728		-1.77	-6.56569
-1.75	-39.2978	22.0253	20.1639	23.2812	32.8738	28.6045		-1.76	44.9482	24.471	-35.5095	27.5335	-30.619	23.7362		-1.76	-23.5832	20.9766	-13.4288	26.668	0.17493	20.3651		-1.76	-6.71232	19.2891	45.0841	19.6613	6.41366	20.4753		-1.76	-4.51841	13.4311	-15.5869	15.5109	-2.6342	15.9659		-1.76	11.0293	18.5824	3.68993	18.47	-39.4542	18.4033		-1.76	-6.20447
-1.74	-40.8724	21.4521	20.353	23.4669	31.1806	28.5103		-1.75	43.722	24.71	-34.6552	27.6564	-30.5952	24.0882		-1.75	-23.7278	20.9955	-14.5341	26.6298	2.68609	20.4197		-1.75	-4.77613	19.3768	45.1173	19.599	6.99908	20.5138		-1.75	-4.64989	13.5289	-15.8091	15.4183	-3.17196	15.9544		-1.75	10.0817	18.5604	3.56057	18.6956	-38.0376	18.4405		-1.75	-5.73683
-1.73	-42.2428	20.8912	20.5062	23.6443	29.4699	28.4405		-1.74	42.2795	24.9117	-33.7387	27.7572	-30.5368	24.4526		-1.74	-23.8749	21.0371	-15.589	26.5873	5.22882	20.4858		-1.74	-2.84875	19.4382	45.0133	19.531	7.67732	20.562		-1.74	-4.7257	13.6354	-16.0185	15.3215	-3.69539	15.9406		-1.74	9.12088	18.5375	3.52107	18.9088	-36.5586	18.4845		-1.74	-5.2515
-1.72	-43.4222	20.3559	20.5899	23.8252	27.7494	28.3941		-1.73	40.6459	25.0777	-32.7292	27.8409	-30.4491	24.8179		-1.73	-24.0372	21.0899	-16.5196	26.5418	7.78297	20.5629		-1.73	-0.98938	19.4714	44.8327	19.4522	8.45102	20.6201		-1.73	-4.78868	13.7475	-16.2236	15.2263	-4.20771	15.9252		-1.73	8.13124	18.5108	3.49786	19.1078	-35.0222	18.5348		-1.73	-4.86965
-1.71	-44.4689	19.8578	20.5765	24.0196	26.029	28.37		-1.72	38.8434	25.2065	-31.6059	27.92	-30.3341	25.173		-1.72	-24.2291	21.1434	-17.303	26.4982	10.3276	20.6502		-1.72	0.79543	19.4834	44.6672	19.367	9.32211	20.6878		-1.72	-4.7732	13.865	-16.5294	15.1248	-4.71391	15.9092		-1.72	7.05829	18.4839	3.50265	19.2989	-33.4324	18.5905		-1.72	-4.59064
-1.7	-45.4469	19.4045	20.4579	24.2252	24.3183	28.3655		-1.71	36.889	25.298	-30.3123	28.0012	-30.1953	25.5077		-1.71	-24.4628	21.1811	-17.9512	26.4525	12.8418	20.7462		-1.71	2.54169	19.4776	44.5516	19.2825	10.2911	20.7642		-1.71	-4.60991	13.9813	-16.9802	15.003	-5.21739	15.8941		-1.71	5.92355	18.4506	3.55599	19.4909	-31.7963	18.6507		-1.71	-4.33335
-1.69	-46.3501	19.0049	20.2264	24.4306	22.6266	28.3779		-1.7	34.782	25.3539	-28.8558	28.0887	-30.0375	25.8127		-1.7	-24.7198	21.1818	-18.4767	26.3925	15.3035	20.8493		-1.7	4.32226	19.4464	44.4469	19.1993	11.3529	20.8487		-1.7	-4.29087	14.1035	-17.4045	14.8657	-5.72138	15.8816		-1.7	4.74806	18.4115	3.64935	19.6869	-30.1244	18.7148		-1.7	-4.09688
-1.68	-47.1519	18.6684	19.8484	24.6245	20.966	28.4045		-1.69	32.5424	25.3763	-27.3665	28.1878	-29.8613	26.0802		-1.69	-24.9669	21.1421	-18.9306	26.3119	17.6908	20.9576		-1.69	6.1873	19.3766	44.2935	19.1116	12.4997	20.9399		-1.69	-4.04993	14.2296	-17.7097	14.7212	-6.23061	15.8729		-1.69	3.54577	18.3756	3.79894	19.8813	-28.4251	18.7817		-1.69	-3.92089
-1.67	-47.8566	18.396	19.3363	24.8026	19.348	28.4424		-1.68	30.2769	25.3712	-25.9298	28.2942	-29.6617	26.3049		-1.68	-25.222	21.0743	-19.3908	26.2126	19.9827	21.0689		-1.68	8.15318	19.2623	44.0442	19.015	13.7217	21.0359		-1.68	-3.91216	14.3455	-17.8787	14.5694	-6.74924	15.8693		-1.68	2.35981	18.3539	4.04596	20.0663	-26.7029	18.8498		-1.68	-3.74442
-1.66	-48.4624	18.1932	18.7576	24.962	17.7846	28.4885		-1.67	28.0614	25.3377	-24.4917	28.3978	-29.4354	26.4833		-1.67	-25.5541	20.9925	-19.8903	26.0981	22.1592	21.1808		-1.67	10.1865	19.1122	43.6597	18.9115	15.0075	21.1356		-1.67	-3.72666	14.4573	-17.7577	14.4243	-7.27748	15.8713		-1.67	1.22304	18.3439	4.40907	20.2339	-24.9638	18.9172		-1.67	-3.49134
-1.65	-48.9903	18.0718	18.1509	25.1011	16.2899	28.5394		-1.66	25.8657	25.2718	-22.9775	28.5015	-29.1798	26.6138		-1.66	-25.9783	20.9069	-20.373	25.9741	24.2005	21.2915		-1.66	12.2248	18.9367	43.1529	18.8066	16.3477	21.2371		-1.66	-3.38749	14.5739	-17.2596	14.3102	-7.81854	15.8793		-1.66	0.13572	18.3415	4.83124	20.3824	-23.2164	18.9825		-1.66	-3.15528
-1.64	-49.4975	18.0344	17.4648	25.222	14.8777	28.5924		-1.65	23.6481	25.1786	-21.3436	28.6191	-28.8888	26.6965		-1.65	-26.4491	20.8235	-20.7592	25.8538	26.0871	21.3988		-1.65	14.227	18.7429	42.5867	18.704	17.7312	21.3383		-1.65	-2.97454	14.683	-16.5893	14.2368	-8.376	15.8935		-1.65	-0.94197	18.355	5.22231	20.5192	-21.4707	19.0454		-1.65	-2.81219
-1.63	-50.0153	18.0809	16.6117	25.3243	13.5607	28.6452		-1.64	21.3849	25.0615	-19.5622	28.7625	-28.5546	26.7337		-1.64	-26.9685	20.7385	-21.0243	25.7437	27.8023	21.5005		-1.64	16.1713	18.5351	41.9967	18.6063	19.145	21.4368		-1.64	-2.71599	14.764	-16.0715	14.1785	-8.94479	15.9144		-1.64	-2.051	18.3833	5.53636	20.6462	-19.7337	19.1058		-1.64	-2.53765
-1.62	-50.482	18.219	15.5705	25.4021	12.354	28.6955		-1.63	19.0987	24.9262	-17.6388	28.941	-28.1702	26.7292		-1.63	-27.5785	20.6357	-21.159	25.6334	29.3311	21.5939		-1.63	18.0557	18.3126	41.3684	18.5162	20.5762	21.5303		-1.63	-2.53705	14.8322	-15.7931	14.1159	-9.51662	15.9415		-1.63	-3.1935	18.4146	5.80367	20.7593	-18.0111	19.1638		-1.63	-2.36062
-1.61	-50.8128	18.4538	14.3964	25.453	11.275	28.7411		-1.62	16.8746	24.7886	-15.6435	29.1602	-27.7309	26.6881		-1.62	-28.3269	20.4949	-21.1753	25.5159	30.6596	21.6765		-1.62	19.8803	18.0731	40.7009	18.4324	22.0127	21.6171		-1.62	-2.13574	14.917	-15.4799	14.0485	-10.0901	15.9739		-1.62	-4.37425	18.4346	6.09793	20.8575	-16.3124	19.2201		-1.62	-2.24891
-1.6	-51.0271	18.7685	13.1782	25.4775	10.3396	28.7806		-1.61	14.7952	24.6747	-13.6783	29.418	-27.2299	26.6171		-1.61	-29.2368	20.3131	-21.1817	25.3931	31.7776	21.7465		-1.61	21.6548	17.8219	40.0369	18.3578	23.4439	21.6952		-1.61	-1.50057	15.0061	-14.8677	13.9712	-10.6665	16.0102		-1.61	-5.58325	18.4407	6.43956	20.944	-14.6474	19.2756		-1.61	-2.14189
-1.59	-51.2104	19.1305	11.9601	25.474	9.55996	28.8126		-1.6	12.9509	24.6082	-11.795	29.7067	-26.6571	26.5233		-1.6	-30.2429	20.1084	-21.2875	25.2632	32.6761	21.8024		-1.6	23.4073	17.5695	39.4138	18.2965	24.8594	21.7633		-1.6	-0.7175	15.0745	-14.0588	13.8771	-11.2416	16.0493		-1.6	-6.75532	18.4435	6.73782	21.0219	-13.0238	19.3313		-1.6	-2.00213
-1.58	-51.4112	19.5158	10.6931	25.4429	8.94403	28.8374		-1.59	11.3556	24.584	-9.95671	30.0184	-26.004	26.4149		-1.59	-31.2565	19.9035	-21.4905	25.1271	33.3474	21.8432		-1.59	25.1949	17.3303	38.7936	18.2514	26.2477	21.82		-1.59	0.23425	15.1242	-13.179	13.7858	-11.8096	16.0902		-1.59	-7.86247	18.4521	6.9381	21.0963	-11.4479	19.3881		-1.59	-1.80871
-1.57	-51.615	19.9163	9.33497	25.3858	8.49687	28.8558		-1.58	9.93133	24.5813	-8.1113	30.3481	-25.2659	26.3002		-1.58	-32.2447	19.71	-21.7031	24.9962	33.79	21.8684		-1.58	27.0426	17.1065	38.1162	18.2237	27.5964	21.8641		-1.58	1.23174	15.1769	-12.0996	13.7336	-12.3642	16.132		-1.58	-8.90043	18.4665	7.07347	21.1695	-9.92685	19.447		-1.58	-1.56197
-1.56	-51.7812	20.3273	7.90325	25.3035	8.22248	28.8686		-1.57	8.62966	24.5937	-6.2447	30.6872	-24.4409	26.1872		-1.57	-33.2737	19.5217	-21.8465	24.8836	34.005	21.8781		-1.57	28.8942	16.8868	37.347	18.2167	28.893	21.895		-1.57	1.99176	15.2319	-10.7006	13.7374	-12.8995	16.1735		-1.57	-9.89067	18.4733	7.19367	21.2339	-8.47158	19.5091		-1.57	-1.26874
-1.55	-51.8707	20.744	6.39666	25.192	8.1234	28.8768		-1.56	7.43779	24.629	-4.36617	31.0281	-23.5292	26.0836		-1.56	-34.4401	19.3252	-21.9154	24.7965	33.9926	21.8718		-1.56	30.677	16.6683	36.4667	18.2362	30.1268	21.9121		-1.56	2.42104	15.2749	-9.12089	13.7759	-13.409	16.2139		-1.56	-10.896	18.455	7.28333	21.2779	-7.08948	19.5754		-1.56	-0.98262
-1.54	-51.8226	21.1673	4.80719	25.0502	8.19845	28.8817		-1.55	6.35881	24.6857	-2.53137	31.3727	-22.5306	25.9969		-1.55	-35.7887	19.1149	-21.9319	24.7314	33.754	21.8493		-1.55	32.3633	16.4639	35.4802	18.2853	31.2913	21.9154		-1.55	2.84734	15.31	-7.61768	13.8089	-13.8841	16.2527		-1.55	-11.9485	18.4003	7.29516	21.2916	-5.78622	19.6462		-1.55	-0.74018
-1.53	-51.5926	21.5957	3.18437	24.8846	8.4436	28.8848		-1.54	5.41105	24.7584	-0.81742	31.7303	-21.4485	25.9336		-1.54	-37.2854	18.8955	-21.9347	24.6785	33.2951	21.8107		-1.54	33.9665	16.2899	34.4612	18.363	32.3839	21.9051		-1.54	3.69533	15.3482	-6.33445	13.8213	-14.319	16.2898		-1.54	-13.0438	18.3149	7.20368	21.2754	-4.5701	19.7211		-1.54	-0.54276
-1.52	-51.2168	22.0133	1.59769	24.7046	8.84981	28.8878		-1.53	4.63392	24.8601	0.77168	32.1055	-20.2882	25.8987		-1.53	-38.793	18.6779	-21.9862	24.6284	32.6232	21.7564		-1.53	35.5138	16.1555	33.5131	18.4664	33.4012	21.8822		-1.53	4.95843	15.39	-5.18293	13.8288	-14.7126	16.3251		-1.53	-14.1268	18.2083	6.95862	21.238	-3.44946	19.7993		-1.53	-0.41783
-1.51	-50.7817	22.3974	0.04311	24.5152	9.40276	28.8918		-1.52	4.1125	25.0034	2.22962	32.4881	-19.0536	25.8959		-1.52	-40.1692	18.4688	-22.0761	24.5786	31.7448	21.6866		-1.52	37.0247	16.0595	32.683	18.5883	34.3404	21.8476		-1.52	6.34031	15.4297	-4.1271	13.8217	-15.0694	16.3581		-1.52	-15.1182	18.0913	6.52427	21.1938	-2.43182	19.8799		-1.52	-0.32421
-1.5	-50.3374	22.7308	-1.53168	24.3115	10.0873	28.8971		-1.51	3.85252	25.1775	3.52413	32.8588	-17.7492	25.9273		-1.51	-41.3757	18.2712	-22.1539	24.5316	30.6698	21.6015		-1.51	38.4806	15.9994	31.9291	18.7168	35.2026	21.8023		-1.51	7.66046	15.4642	-3.27372	13.7936	-15.3895	16.3891		-1.51	-15.991	17.9743	5.92739	21.1561	-1.52444	19.9616		-1.51	-0.15576
-1.49	-49.8745	23.0102	-3.13558	24.0884	10.887	28.9041		-1.5	3.77101	25.3765	4.63263	33.1966	-16.3841	25.9936		-1.5	-42.5002	18.0855	-22.1687	24.4896	29.4109	21.5017		-1.5	39.8823	15.9677	31.1808	18.8408	35.9889	21.7474		-1.5	8.79662	15.4964	-2.68158	13.7538	-15.6711	16.4186		-1.5	-16.7318	17.8565	5.23875	21.1318	-0.73212	20.0432		-1.5	0.12949
-1.48	-49.3381	23.245	-4.74684	23.8479	11.7796	28.9127		-1.49	3.81113	25.6116	5.53644	33.4758	-14.9682	26.0943		-1.49	-43.6546	17.9102	-22.0798	24.4473	27.9802	21.3879		-1.49	41.252	15.9549	30.3722	18.9519	36.6997	21.6844		-1.49	9.53103	15.5181	-2.236	13.7136	-15.9152	16.4472		-1.49	-17.356	17.7329	4.54929	21.117	-0.05656	20.1236		-1.49	0.48703
-1.47	-48.6889	23.4464	-6.34372	23.5917	12.7389	28.9224		-1.48	3.96669	25.8806	6.24787	33.6777	-13.5119	26.2277		-1.48	-44.8658	17.7478	-21.8917	24.3968	26.3893	21.2607		-1.48	42.589	15.9586	29.4529	19.0473	37.3358	21.6145		-1.48	9.89067	15.5145	-1.69584	13.6834	-16.1223	16.4751		-1.48	-17.931	17.6028	3.93327	21.0979	0.49945	20.202		-1.48	0.85063
-1.46	-47.9319	23.6209	-7.90219	23.3265	13.7386	28.9315		-1.47	4.22028	26.1576	6.78589	33.8134	-12.0258	26.3907		-1.47	-46.0868	17.609	-21.6688	24.3363	24.6513	21.121		-1.47	43.8806	15.9797	28.4316	19.1267	37.8988	21.5389		-1.47	10.2643	15.4998	-0.98224	13.6662	-16.2944	16.5024		-1.47	-18.4945	17.4692	3.32093	21.0669	0.93188	20.278		-1.47	1.15526
-1.45	-47.0826	23.7641	-9.4083	23.0615	14.7553	28.9376		-1.46	4.53487	26.4185	7.14686	33.9089	-10.5205	26.5793		-1.46	-47.2095	17.4993	-21.4799	24.268	22.7817	20.9701		-1.46	45.1308	16.0152	27.3723	19.19	38.3948	21.4589		-1.46	10.7822	15.4996	-0.23842	13.6483	-16.4342	16.5292		-1.46	-19.0827	17.3325	2.57713	21.0243	1.24116	20.3517		-1.46	1.41731
-1.44	-46.1803	23.8632	-10.8822	22.8022	15.7667	28.9372		-1.45	4.93245	26.6636	7.33746	33.9674	-9.00673	26.7888		-1.45	-48.1181	17.4113	-21.3292	24.1864	20.7953	20.8097		-1.45	46.3061	16.0584	26.3454	19.2356	38.8307	21.376		-1.45	11.3996	15.5263	0.37886	13.6266	-16.5468	16.5557		-1.45	-19.6563	17.1852	1.67112	20.9657	1.43496	20.423		-1.45	1.69726
-1.43	-45.304	23.9095	-12.3597	22.552	16.7472	28.9267		-1.44	5.43887	26.9002	7.33282	33.9703	-7.49705	27.0138		-1.44	-48.7841	17.3375	-21.1616	24.0825	18.7042	20.6417		-1.44	47.3253	16.1033	25.394	19.2598	39.2105	21.2913		-1.44	12.07	15.574	0.75013	13.6117	-16.6385	16.5813		-1.44	-20.1046	17.0257	0.62978	20.8875	1.52281	20.4916		-1.44	1.99416
-1.42	-44.4914	23.9016	-13.8492	22.3113	17.6704	28.9021		-1.43	6.0098	27.1318	7.07685	33.8984	-6.00418	27.2491		-1.43	-49.2598	17.2795	-20.9213	23.9523	16.5206	20.4683		-1.43	48.1605	16.15	24.524	19.2561	39.5387	21.2056		-1.43	12.9143	15.6257	0.98346	13.6026	-16.7147	16.6047		-1.43	-20.3702	16.8624	-0.55741	20.7942	1.51201	20.558		-1.43	2.27394
-1.41	-43.7387	23.8495	-15.3399	22.0812	18.5125	28.8595		-1.42	6.59016	27.3632	6.53309	33.7367	-4.53975	27.4898		-1.42	-49.6099	17.2415	-20.5987	23.7951	14.2577	20.2925		-1.42	48.8621	16.1972	23.7131	19.2176	39.8192	21.12		-1.42	13.8372	15.6747	1.24201	13.5896	-16.7811	16.6259		-1.42	-20.4908	16.7084	-1.87077	20.6943	1.41114	20.6227		-1.42	2.56658
-1.4	-43.0353	23.7683	-16.7794	21.8667	19.2508	28.7955		-1.41	7.17466	27.5947	5.67182	33.4755	-3.11453	27.7311		-1.41	-49.8567	17.2226	-20.2187	23.6117	11.9279	20.1174		-1.41	49.5031	16.2424	22.8905	19.1407	40.0564	21.0352		-1.41	14.5961	15.7111	1.57488	13.576	-16.8439	16.6445		-1.41	-20.5259	16.572	-3.17813	20.598	1.23046	20.6859		-1.41	2.9254
-1.39	-42.3854	23.6674	-18.0963	21.6818	19.8681	28.707		-1.4	7.77043	27.8133	4.51007	33.1162	-1.73685	27.9688		-1.4	-49.9846	17.2219	-19.8071	23.4002	9.54263	19.9462		-1.4	50.1021	16.2809	21.9837	19.0312	40.2549	20.9521		-1.4	15.0909	15.7207	2.00755	13.5727	-16.9054	16.6602		-1.4	-20.4965	16.4504	-4.37263	20.5089	0.9815	20.7477		-1.4	3.32353
-1.38	-41.8044	23.5507	-19.2582	21.5437	20.3534	28.5907		-1.39	8.35472	27.9986	3.12629	32.6728	-0.41253	28.1999		-1.39	-49.9873	17.2434	-19.3484	23.1634	7.1135	19.7826		-1.39	50.6384	16.3101	20.9906	18.9006	40.42	20.8717		-1.39	15.5506	15.714	2.48139	13.5836	-16.9682	16.6726		-1.39	-20.4115	16.3361	-5.48982	20.4253	0.67592	20.8078		-1.39	3.67821
-1.37	-41.2844	23.4108	-20.2856	21.4641	20.6949	28.4445		-1.38	8.87906	28.133	1.57947	32.154	0.85261	28.4224		-1.38	-49.8068	17.2937	-18.8166	22.9098	4.65275	19.6306		-1.38	51.1198	16.3325	19.9652	18.7545	40.5565	20.795		-1.38	15.9484	15.7087	2.91346	13.6074	-17.0344	16.6815		-1.38	-20.2942	16.2196	-6.57026	20.3366	0.32446	20.8659		-1.38	3.94428
-1.36	-40.7996	23.2395	-21.2382	21.4408	20.8819	28.2674		-1.37	9.31365	28.2113	-0.11728	31.5597	2.05169	28.6341		-1.37	-49.3473	17.3794	-18.2143	22.6462	2.17177	19.4938		-1.37	51.566	16.348	18.961	18.5945	40.6706	20.7229		-1.37	16.1472	15.7129	3.30972	13.6402	-17.109	16.6867		-1.37	-20.0965	16.0873	-7.62217	20.225	-0.06306	20.9211		-1.37	4.17889
-1.35	-40.3642	23.0432	-22.1751	21.4592	20.9076	28.06		-1.36	9.62209	28.2341	-1.97139	30.8961	3.17757	28.8334		-1.36	-48.6001	17.498	-17.5858	22.375	-0.31974	19.376		-1.36	51.9449	16.3526	18.0038	18.4219	40.7664	20.6562		-1.36	16.242	15.7248	3.67046	13.6825	-17.1948	16.6878		-1.36	-19.7767	15.9337	-8.62627	20.0825	-0.47425	20.9732		-1.36	4.43962
-1.34	-40.005	22.8348	-23.1162	21.5082	20.7694	27.8241		-1.35	9.77983	28.2044	-3.97363	30.1735	4.2241	29.0193		-1.35	-47.663	17.6364	-16.9546	22.095	-2.81132	19.2803		-1.35	52.2087	16.3412	17.0855	18.2374	40.8454	20.596		-1.35	16.3911	15.7454	3.98306	13.7208	-17.2922	16.6846		-1.35	-19.3713	15.7675	-9.55091	19.9165	-0.89593	21.0217		-1.35	4.72613
-1.33	-39.7133	22.6222	-24.021	21.5886	20.4687	27.5627		-1.34	9.78333	28.1303	-6.10987	29.3944	5.18799	29.1919		-1.34	-46.595	17.7832	-16.3244	21.8096	-5.29205	19.2095		-1.34	52.3232	16.3134	16.2031	18.0433	40.9116	20.5425		-1.34	16.5215	15.7742	4.26436	13.74	-17.4003	16.6769		-1.34	-18.9604	15.6007	-10.3716	19.7388	-1.31926	21.0657		-1.34	4.99082
-1.32	-39.4585	22.4078	-24.8307	21.7075	20.0095	27.2798		-1.33	9.65375	28.0209	-8.42435	28.553	6.06914	29.3521		-1.33	-45.3597	17.9349	-15.6923	21.5241	-7.75312	19.1653		-1.33	52.3136	16.276	15.3697	17.8472	40.967	20.4965		-1.33	16.5989	15.8035	4.6234	13.7457	-17.5136	16.6645		-1.33	-18.5348	15.4448	-11.0712	19.5625	-1.7377	21.1041		-1.33	5.17854
-1.31	-39.2641	22.1903	-25.4855	21.8718	19.3966	26.9809		-1.32	9.3846	27.8746	-10.9569	27.6476	6.8656	29.5003		-1.32	-43.9237	18.097	-15.0436	21.2439	-10.1874	19.1489		-1.32	52.1968	16.2383	14.5918	17.6618	41.0129	20.4582		-1.32	16.7864	15.8227	5.13748	13.7537	-17.6286	16.6475		-1.32	-18.0378	15.3077	-11.6286	19.3942	-2.14222	21.1356		-1.32	5.27277
-1.3	-39.1966	21.9697	-25.9662	22.0839	18.6349	26.6723		-1.31	8.95426	27.69	-13.6405	26.6994	7.57595	29.6372		-1.31	-42.3244	18.2814	-14.3592	20.9757	-12.5875	19.1604		-1.31	51.9964	16.209	13.7977	17.4964	41.0459	20.4287		-1.31	17.2887	15.8248	5.66732	13.7708	-17.7489	16.6252		-1.31	-17.4427	15.1926	-12.0094	19.2361	-2.52177	21.1587		-1.31	5.31093
-1.29	-39.298	21.7492	-26.3057	22.3408	17.7318	26.3611		-1.3	8.36281	27.471	-16.3744	25.7347	8.20077	29.7635		-1.3	-40.6095	18.4974	-13.6421	20.7235	-14.9461	19.1989		-1.3	51.7436	16.1917	12.95	17.3522	41.0615	20.4085		-1.3	18.1837	15.8093	6.02041	13.7877	-17.878	16.597		-1.3	-16.758	15.0983	-12.1698	19.0872	-2.86948	21.1729		-1.3	5.33679
-1.28	-39.5308	21.5313	-26.5755	22.6339	16.7005	26.0548		-1.29	7.62871	27.2134	-19.1323	24.7654	8.74202	29.8796		-1.29	-38.7824	18.749	-12.9503	20.4909	-17.2544	19.2624		-1.29	51.4534	16.1844	12.0904	17.2242	41.058	20.3974		-1.29	19.1794	15.7824	6.10538	13.7915	-18.0118	16.5624		-1.29	-16.0039	15.0109	-12.1143	18.9483	-3.18154	21.1782		-1.29	5.35158
-1.27	-39.8351	21.3211	-26.8097	22.9557	15.5575	25.7617		-1.28	6.74726	26.9081	-21.8958	23.8005	9.20026	29.9858		-1.28	-36.833	19.0296	-12.3493	20.2815	-19.5028	19.3485		-1.28	51.1211	16.1805	11.2793	17.1096	41.0359	20.3947		-1.28	19.8344	15.7437	6.09871	13.7704	-18.1416	16.5217		-1.28	-15.2535	14.9195	-11.8623	18.8209	-3.45498	21.175		-1.28	5.31275
-1.26	-40.1778	21.1208	-26.9815	23.2997	14.3175	25.4899		-1.27	5.73869	26.5572	-24.6083	22.8612	9.57665	30.0814		-1.27	-34.7552	19.3217	-11.8456	20.094	-21.6784	19.4546		-1.27	50.7267	16.1701	10.544	17.0086	40.9948	20.3997		-1.27	20.041	15.7046	6.19835	13.7262	-18.2625	16.4753		-1.27	-14.5417	14.8219	-11.4621	18.6983	-3.6879	21.1637		-1.27	5.20501
-1.25	-40.5494	20.9259	-27.1091	23.655	12.993	25.2468		-1.26	4.61628	26.1761	-27.2584	21.9721	9.87487	30.1658		-1.26	-32.5571	19.6077	-11.4166	19.9279	-23.7689	19.5778		-1.26	50.22	16.1477	9.89747	16.927	40.9316	20.4119		-1.26	20.0039	15.6768	6.48813	13.6764	-18.3725	16.4236		-1.26	-13.8461	14.7207	-11.0354	18.5686	-3.87608	21.1451		-1.26	5.05172
-1.24	-40.9711	20.738	-27.2495	24.0111	11.5957	25.0392		-1.25	3.33317	25.7881	-29.929	21.1451	10.0992	30.2374		-1.25	-30.2492	19.8779	-11.0486	19.7878	-25.77	19.7141		-1.25	49.5444	16.1225	9.37115	16.8742	40.8461	20.4301		-1.25	19.9502	15.6627	6.98359	13.6394	-18.4653	16.3672		-1.25	-13.0874	14.6258	-10.6433	18.4336	-4.01206	21.1216		-1.25	4.89232
-1.23	-41.5092	20.563	-27.3799	24.3676	10.1373	24.8724		-1.24	1.8305	25.4108	-32.6719	20.3884	10.2537	30.2944		-1.24	-27.8526	20.1301	-10.7129	19.6775	-27.6747	19.8596		-1.24	48.663	16.1057	8.95274	16.8519	40.7407	20.4528		-1.24	20.0281	15.6522	7.67775	13.6227	-18.5365	16.3066		-1.24	-12.2322	14.5518	-10.1923	18.3098	-4.09304	21.0951		-1.24	4.70963
-1.22	-42.2122	20.4029	-27.4595	24.7269	8.63294	24.7507		-1.23	0.1223	25.0463	-35.4024	19.72	10.3441	30.3349		-1.23	-25.4127	20.3662	-10.3721	19.5993	-29.4691	20.0111		-1.23	47.586	16.0961	8.59454	16.8578	40.6101	20.4795		-1.23	20.3401	15.6341	8.55077	13.6165	-18.5852	16.2424		-1.23	-11.3177	14.5071	-9.57447	18.2115	-4.12148	21.0679		-1.23	4.46211
-1.21	-43.0579	20.2528	-27.537	25.0885	7.09722	24.6769		-1.22	-1.71955	24.6875	-37.9905	19.1481	10.3772	30.3566		-1.22	-22.9628	20.5877	-10.058	19.5492	-31.1408	20.1651		-1.22	46.3488	16.0906	8.32749	16.8892	40.4475	20.5094		-1.22	20.9732	15.5925	9.4562	13.6098	-18.6095	16.1757		-1.22	-10.3885	14.4915	-8.75505	18.1398	-4.09524	21.043		-1.22	4.1728
-1.2	-43.9723	20.108	-27.69	25.4467	5.53955	24.6522		-1.21	-3.66235	24.3303	-40.4146	18.6621	10.3582	30.3571		-1.21	-20.5532	20.7989	-9.86653	19.5183	-32.6846	20.3178		-1.21	45.0291	16.0851	8.17559	16.9377	40.2529	20.5409		-1.21	21.8443	15.5345	10.2289	13.5974	-18.6063	16.108		-1.21	-9.48915	14.4999	-7.78099	18.0857	-4.00933	21.0235		-1.21	3.83564
-1.19	-44.9142	19.9746	-27.9342	25.7912	3.9693	24.6758		-1.2	-5.71066	23.9814	-42.6896	18.2592	10.2915	30.3339		-1.2	-18.2466	21.004	-9.85005	19.498	-34.0979	20.4658		-1.2	43.6805	16.0767	8.09911	16.9959	40.0283	20.5722		-1.2	22.6497	15.4726	10.8111	13.5709	-18.5743	16.0408		-1.2	-8.61059	14.5288	-6.7136	18.0395	-3.86318	21.0123		-1.2	3.40741
-1.18	-45.9055	19.8597	-28.2355	26.1095	2.39775	24.7457		-1.19	-7.82347	23.6535	-44.7777	17.9551	10.1814	30.2843		-1.19	-16.0746	21.1935	-9.98768	19.4864	-35.3757	20.6061		-1.19	42.3033	16.0656	8.03932	17.0571	39.7717	20.6027		-1.19	22.9906	15.4116	11.3825	13.5233	-18.5104	15.976		-1.19	-7.65192	14.5772	-5.63681	17.9858	-3.65775	21.0118		-1.19	2.89172
-1.17	-46.9728	19.7666	-28.5813	26.3939	0.83353	24.8585		-1.18	-9.9518	23.3673	-46.6837	17.7583	10.0322	30.2064		-1.18	-14.0328	21.3443	-10.2686	19.488	-36.5112	20.7367		-1.18	40.8614	16.0545	7.99716	17.1221	39.4818	20.6314		-1.18	22.8372	15.3692	12.1055	13.4669	-18.4141	15.9154		-1.18	-6.53775	14.6418	-4.67025	17.9112	-3.39186	21.0239		-1.18	2.35029
-1.16	-48.1162	19.7036	-29.0002	26.6418	-0.71947	25.0093		-1.17	-12.1053	23.1434	-48.4666	17.6571	9.84904	30.0987		-1.17	-12.1129	21.438	-10.6701	19.5121	-37.5033	20.8553		-1.17	39.2887	16.0429	8.04787	17.1932	39.1591	20.6573		-1.17	22.4318	15.363	12.9672	13.4184	-18.2892	15.8606		-1.17	-5.30705	14.7213	-3.81696	17.8225	-3.06347	21.0495		-1.17	1.87964
-1.15	-49.3417	19.6825	-29.5248	26.8498	-2.25932	25.1925		-1.16	-14.2977	22.9893	-50.1483	17.6384	9.63642	29.9604		-1.16	-10.302	21.4726	-11.1508	19.5634	-38.3556	20.9602		-1.16	37.5903	16.0289	8.21778	17.271	38.7998	20.6794		-1.16	21.9413	15.392	13.9788	13.383	-18.1403	15.8119		-1.16	-4.06678	14.8127	-2.9637	17.7417	-2.6745	21.0889		-1.16	1.55551
-1.14	-50.6401	19.7043	-30.1968	27.0142	-3.78288	25.4019		-1.15	-16.5248	22.8966	-51.6733	17.6946	9.39776	29.7909		-1.15	-8.5866	21.4566	-11.6906	19.6346	-39.0716	21.0503		-1.15	35.8201	16.0141	8.49961	17.3564	38.4017	20.6974		-1.15	21.4236	15.4257	15.1265	13.3526	-17.9719	15.7696		-1.15	-2.90918	14.9156	-2.04747	17.6764	-2.23096	21.1423		-1.15	1.3374
-1.13	-51.9781	19.7527	-31.0383	27.1326	-5.28795	25.6313		-1.14	-18.7804	22.8516	-52.9893	17.8132	9.1365	29.5902		-1.14	-6.98504	21.4018	-12.2794	19.7193	-39.6544	21.1252		-1.14	34.023	16.0038	8.91642	17.4435	37.9632	20.7107		-1.14	20.8505	15.4307	16.2384	13.3201	-17.7883	15.7341		-1.14	-1.85704	15.0319	-1.095	17.6168	-1.73627	21.209		-1.14	1.12316
-1.12	-53.295	19.82	-32.0203	27.2043	-6.77274	25.8743		-1.13	-21.079	22.8437	-54.1123	17.9791	8.85729	29.3591		-1.13	-5.54841	21.3195	-12.9618	19.817	-40.108	21.185		-1.13	32.2401	15.9985	9.44782	17.522	37.4843	20.719		-1.13	20.1821	15.4035	17.1233	13.2911	-17.5938	15.7063		-1.13	-0.86508	15.1715	-0.14077	17.5534	-1.19135	21.2876		-1.13	0.82829
-1.11	-54.5557	19.9169	-33.0966	27.2325	-8.23676	26.1246		-1.12	-23.4321	22.8716	-55.0874	18.1858	8.56488	29.0991		-1.12	-4.32229	21.2117	-13.8195	19.9285	-40.4405	21.2306		-1.12	30.4956	15.9943	10.0215	17.5841	36.9641	20.7224		-1.12	19.562	15.3708	17.6794	13.2583	-17.3907	15.6866		-1.12	0.13537	15.3419	0.78731	17.4804	-0.6015	21.3766		-1.12	0.44402
-1.1	-55.7955	20.0434	-34.2218	27.2205	-9.68216	26.3759		-1.11	-25.7924	22.9409	-55.933	18.4304	8.26408	28.8122		-1.11	-3.34273	21.0688	-14.9024	20.0534	-40.6632	21.2632		-1.11	28.8037	15.9943	10.6052	17.626	36.4	20.7214		-1.11	18.883	15.3529	18.0364	13.2124	-17.1778	15.6744		-1.11	1.17065	15.5325	1.63272	17.3919	0.02471	21.4737		-1.11	0.03739
-1.09	-57.0341	20.1863	-35.3754	27.1684	-11.1077	26.6224		-1.1	-28.1049	23.0592	-56.6407	18.704	7.95877	28.5008		-1.1	-2.63815	20.8769	-16.215	20.1925	-40.7854	21.2849		-1.1	27.1463	16.0084	11.236	17.6481	35.7878	20.7169		-1.1	17.9774	15.3625	18.2471	13.1557	-16.9566	15.6689		-1.1	2.17945	15.7286	2.36614	17.2883	0.68205	21.5766		-1.1	-0.34299
-1.08	-58.2491	20.3433	-36.5648	27.0808	-12.511	26.8592		-1.09	-30.3552	23.2232	-57.1854	18.9994	7.65152	28.168		-1.09	-2.19281	20.6328	-17.7312	20.3394	-40.8167	21.2982		-1.09	25.4895	16.0391	11.9761	17.6529	35.1247	20.7098		-1.09	16.9291	15.4006	18.1938	13.0876	-16.7313	15.6692		-1.09	3.10135	15.9305	3.01624	17.1801	1.36599	21.6823		-1.09	-0.59375
-1.07	-59.4187	20.5243	-37.8112	26.9686	-13.889	27.0818		-1.08	-32.5378	23.4163	-57.5207	19.3086	7.34441	27.8169		-1.08	-1.96347	20.3486	-19.3885	20.4809	-40.7677	21.3059		-1.08	23.8509	16.0771	12.7949	17.6396	34.409	20.7005		-1.08	15.9588	15.4643	17.9269	13.0027	-16.5002	15.6741		-1.08	3.90883	16.1458	3.66305	17.0783	2.06878	21.7887		-1.08	-0.64396
-1.06	-60.5255	20.7378	-39.1521	26.8416	-15.2373	27.2861		-1.07	-34.646	23.621	-57.638	19.624	7.03944	27.4513		-1.07	-1.89892	20.0394	-21.1182	20.6213	-40.6481	21.3111		-1.07	22.2503	16.1258	13.6247	17.6076	33.6362	20.6898		-1.07	15.0866	15.529	17.7276	12.8932	-16.2547	15.6823		-1.07	4.61212	16.3761	4.33729	16.9793	2.78016	21.8932		-1.07	-0.55277
-1.05	-61.5385	20.9835	-40.5752	26.7001	-16.5497	27.4688		-1.06	-36.688	23.8295	-57.5706	19.947	6.73904	27.0752		-1.06	-1.94679	19.717	-22.8876	20.7744	-40.4665	21.3168		-1.06	20.7137	16.1962	14.4504	17.5614	32.7981	20.6787		-1.06	14.0224	15.5711	17.7691	12.7669	-15.9884	15.6924		-1.06	5.25344	16.6187	4.92945	16.8658	3.48998	21.9934		-1.06	-0.42858
-1.04	-62.4368	21.2568	-42.0052	26.5426	-17.8216	27.6267		-1.05	-38.6742	24.0445	-57.3453	20.2832	6.44459	26.693		-1.05	-2.06457	19.3883	-24.7154	20.9486	-40.2327	21.326		-1.05	19.2637	16.2856	15.2868	17.5033	31.8894	20.6681		-1.05	12.5307	15.5813	18.0317	12.6394	-15.6977	15.7036		-1.05	5.85441	16.8754	5.3229	16.7331	4.1881	22.0872		-1.05	-0.32625
-1.03	-63.248	21.5513	-43.4032	26.3758	-19.0508	27.7572		-1.04	-40.5934	24.2709	-56.9867	20.6385	6.15662	26.3093		-1.04	-2.22507	19.0548	-26.656	21.1495	-39.9571	21.3417		-1.04	17.8909	16.3804	16.1789	17.4342	30.9072	20.6589		-1.04	10.8059	15.5756	18.258	12.5187	-15.3766	15.715		-1.04	6.406	17.1441	5.52117	16.5895	4.8645	22.1731		-1.04	-0.19931
-1.02	-64.0044	21.8642	-44.7604	26.213	-20.229	27.8595		-1.03	-42.4308	24.5076	-56.5111	21.0161	5.87496	25.9285		-1.03	-2.43413	18.7168	-28.7496	21.3634	-39.6509	21.366		-1.03	16.5548	16.4748	17.1738	17.3562	29.8486	20.6522		-1.03	9.14893	15.5665	18.3237	12.3952	-15.0208	15.7259		-1.03	6.88022	17.4139	5.59976	16.4425	5.51016	22.2504		-1.03	0.04351
-1.01	-64.6912	22.1937	-46.0297	26.0672	-21.3428	27.9336		-1.02	-44.1844	24.7475	-55.9028	21.4144	5.59776	25.5549		-1.02	-2.74378	18.3792	-30.975	21.5642	-39.3235	21.4008		-1.02	15.2433	16.5717	18.2707	17.2655	28.7121	20.6487		-1.02	7.65527	15.5483	18.2757	12.254	-14.6276	15.7354		-1.02	7.26021	17.6789	5.63728	16.2996	6.11713	22.3188		-1.02	0.41969
-1	-65.2872	22.535	-47.1716	25.9453	-22.3839	27.9799		-1.01	-45.8369	24.9769	-55.1266	21.8228	5.32064	25.1926		-1.01	-3.19211	18.0505	-33.2985	21.737	-38.9835	21.4469		-1.01	13.9842	16.674	19.4196	17.1544	27.4992	20.6493		-1.01	6.32023	15.5207	18.1708	12.0992	-14.195	15.7433		-1.01	7.51158	17.9395	5.62544	16.1655	6.67712	22.3785		-1.01	0.90425
-0.99	-65.798	22.8887	-48.2527	25.8464	-23.3458	27.9998		-1	-47.3666	25.1822	-54.1461	22.2233	5.04184	24.8451		-1	-3.74792	17.7387	-35.7344	21.8749	-38.6423	21.505		-1	12.8041	16.7787	20.571	17.0218	26.2095	20.6546		-1	5.08131	15.4904	17.884	11.9482	-13.719	15.7498		-1	7.6312	18.2022	5.53195	16.0376	7.18263	22.4292		-1	1.50008
-0.98	-66.2187	23.2621	-49.3452	25.7668	-24.2199	27.9957		-0.99	-48.7855	25.3589	-52.9478	22.6104	4.76189	24.5168		-0.99	-4.32677	17.451	-38.2872	21.9786	-38.3109	21.5748		-0.99	11.7134	16.8828	21.6786	16.8747	24.8431	20.6647		-0.99	3.94158	15.4536	17.2817	11.8043	-13.1947	15.7554		-0.99	7.66784	18.4762	5.38785	15.9093	7.62863	22.4712		-0.99	2.18359
-0.97	-66.5226	23.6563	-50.3873	25.7033	-24.9988	27.9711		-0.98	-50.1348	25.5108	-51.5541	22.991	4.48418	24.2111		-0.98	-4.82204	17.1937	-40.8959	22.0573	-37.9956	21.6556		-0.98	10.6979	16.9864	22.7713	16.7246	23.4002	20.6797		-0.98	2.74583	15.3998	16.4955	11.6465	-12.6208	15.7604		-0.98	7.69106	18.766	5.20215	15.7795	8.00839	22.5048		-0.98	2.87987
-0.96	-66.6895	24.0593	-51.2867	25.6573	-25.6722	27.9299		-0.97	-51.4481	25.6403	-49.9842	23.3686	4.20948	23.9305		-0.97	-5.16486	16.9749	-43.471	22.1217	-37.7023	21.7461		-0.97	9.73216	17.0953	23.9081	16.5849	21.883	20.6996		-0.97	1.38233	15.3236	15.8471	11.4589	-12.0015	15.765		-0.97	7.70791	19.0545	4.95633	15.6592	8.31674	22.5309		-0.97	3.60318
-0.95	-66.7089	24.4572	-52.0456	25.6368	-26.2301	27.8766		-0.96	-52.7298	25.7437	-48.2738	23.7421	3.93781	23.677		-0.96	-5.34831	16.8048	-45.9939	22.1822	-37.4377	21.8443		-0.96	8.80205	17.2123	25.0833	16.4636	20.299	20.7248		-0.96	-0.05589	15.2316	15.3116	11.273	-11.34	15.7699		-0.96	7.69029	19.3176	4.65759	15.5523	8.55147	22.5506		-0.96	4.39986
-0.94	-66.5753	24.847	-52.6895	25.6504	-26.667	27.8158		-0.95	-53.9708	25.8156	-46.5181	24.1104	3.67002	23.4524		-0.95	-5.40143	16.6892	-48.5225	22.2329	-37.2094	21.9481		-0.95	7.89155	17.3335	26.2642	16.3574	18.6582	20.7557		-0.95	-1.55537	15.1248	14.6439	11.1202	-10.6379	15.7759		-0.95	7.58864	19.5482	4.31866	15.4513	8.70995	22.5646		-0.95	5.2567
-0.93	-66.3502	25.2217	-53.2009	25.7045	-26.9796	27.7516		-0.94	-55.1709	25.8556	-44.7621	24.471	3.40764	23.2579		-0.94	-5.32142	16.6296	-51.1024	22.2554	-37.0258	22.0551		-0.94	6.98453	17.4542	27.4119	16.2586	16.9689	20.792		-0.94	-3.21793	14.9799	13.7176	10.998	-9.89851	15.7837		-0.94	7.34629	19.7581	3.97	15.3625	8.79161	22.5734		-0.94	6.19471
-0.92	-66.1179	25.5694	-53.5823	25.8008	-27.1687	27.6874		-0.93	-56.3082	25.8667	-42.9084	24.8219	3.15317	23.0942		-0.93	-5.11674	16.6262	-53.715	22.2393	-36.893	22.1627		-0.93	6.07621	17.5726	28.5181	16.1697	15.2412	20.8338		-0.93	-5.01564	14.7974	12.6873	10.8929	-9.12913	15.7945		-0.93	6.93779	19.9539	3.60821	15.304	8.79611	22.5772		-0.93	7.23778
-0.91	-65.8916	25.8928	-53.868	25.9302	-27.2406	27.6265		-0.92	-57.3438	25.8501	-40.8444	25.1618	2.91068	22.9611		-0.92	-4.81761	16.6718	-56.3166	22.1856	-36.8137	22.2684		-0.92	5.17383	17.6829	29.5955	16.1036	13.4875	20.881		-0.92	-6.76244	14.6047	11.8523	10.7981	-8.33466	15.809		-0.92	6.39819	20.1343	3.22134	15.2837	8.72389	22.5758		-0.92	8.40646
-0.9	-65.6492	26.2041	-54.059	26.0722	-27.2019	27.5721		-0.91	-58.2467	25.8064	-38.5787	25.4913	2.6841	22.8581		-0.91	-4.40751	16.7537	-58.8462	22.0976	-36.7909	22.3699		-0.91	4.28545	17.7793	30.6015	16.0674	11.7226	20.9332		-0.91	-8.3868	14.4096	11.0288	10.7269	-7.52529	15.8284		-0.91	5.794	20.3036	2.79304	15.299	8.57734	22.569		-0.91	9.64948
-0.89	-65.3494	26.503	-54.1148	26.2078	-27.0558	27.5265		-0.9	-59.0203	25.7389	-36.1893	25.8095	2.47827	22.7846		-0.9	-3.84485	16.862	-61.2415	21.9793	-36.8274	22.4651		-0.9	3.40377	17.8594	31.4844	16.0592	9.96287	20.9902		-0.9	-9.941	14.2148	9.90173	10.6864	-6.71356	15.8537		-0.9	5.19731	20.4631	2.36029	15.3471	8.36105	22.5562		-0.9	10.9117
-0.88	-64.9493	26.7739	-54.0277	26.3342	-26.8077	27.4904		-0.89	-59.6903	25.6492	-33.7405	26.1116	2.29879	22.7394		-0.89	-3.12844	17.0042	-63.458	21.8352	-36.922	22.5526		-0.89	2.51353	17.9282	32.2731	16.0706	8.22367	21.0515		-0.89	-11.4125	14.0352	8.46488	10.6553	-5.90761	15.8858		-0.89	4.67008	20.6029	2.01217	15.4234	8.07966	22.5367		-0.89	12.1832
-0.87	-64.3963	27.0091	-53.801	26.4652	-26.4677	27.4638		-0.88	-60.2711	25.5374	-31.2609	26.3936	2.15064	22.7209		-0.88	-2.25916	17.1926	-65.4772	21.6606	-37.0741	22.6314		-0.88	1.63035	17.9936	33.0182	16.0882	6.52296	21.1166		-0.88	-12.8461	13.8873	7.11558	10.6216	-5.11531	15.9254		-0.88	4.18995	20.7223	1.76187	15.5175	7.73758	22.5101		-0.88	13.4302
-0.86	-63.6726	27.2136	-53.4219	26.621	-26.0474	27.4467		-0.87	-60.775	25.4096	-28.8016	26.6542	2.03795	22.7271		-0.87	-1.21876	17.4211	-67.3057	21.4437	-37.2826	22.7006		-0.87	0.77914	18.0638	33.6699	16.11	4.87658	21.1851		-0.87	-14.243	13.7624	6.18715	10.5995	-4.34251	15.9733		-0.87	3.65892	20.8335	1.50388	15.6222	7.34278	22.4764		-0.87	14.6233
-0.85	-62.8488	27.3917	-52.8948	26.8134	-25.5597	27.4386		-0.86	-61.2145	25.2759	-26.3977	26.8944	1.9632	22.7559		-0.86	-0.00415	17.6701	-68.9429	21.1837	-37.5427	22.7598		-0.86	-0.06489	18.1396	34.1529	16.1452	3.29742	21.2558		-0.86	-15.5797	13.63	5.70231	10.5897	-3.59589	16.0302		-0.86	2.93776	20.9351	1.18573	15.7458	6.9061	22.4357		-0.86	15.8433
-0.84	-62.0245	27.5426	-52.2343	27.0364	-25.0154	27.4388		-0.85	-61.5911	25.1456	-24.0131	27.1123	1.92826	22.805		-0.85	1.36149	17.9318	-70.3777	20.8932	-37.8472	22.809		-0.85	-0.96472	18.2127	34.4831	16.2022	1.79557	21.3274		-0.85	-16.9463	13.4813	5.29466	10.5975	-2.88397	16.0967		-0.85	2.01185	21.0041	0.79754	15.9003	6.43671	22.3878		-0.85	17.1369
-0.83	-61.2539	27.6647	-51.4325	27.2694	-24.4249	27.4469		-0.84	-61.8889	25.0283	-21.5709	27.3042	1.93332	22.8714		-0.84	2.82364	18.2115	-71.6201	20.5819	-38.1891	22.8489		-0.84	-1.94423	18.2737	34.6867	16.2848	0.38063	21.3988		-0.84	-18.4495	13.3418	4.61451	10.6285	-2.21492	16.1734		-0.84	0.97349	21.0386	0.37411	16.078	5.94228	22.3321		-0.84	18.4684
-0.82	-60.5386	27.7529	-50.4349	27.4882	-23.8006	27.4618		-0.83	-62.0606	24.9338	-19.0217	27.4719	1.98002	22.9525		-0.83	4.34321	18.5107	-72.7083	20.2513	-38.5612	22.8804		-0.83	-2.97239	18.316	34.7193	16.3885	-0.93943	21.4686		-0.83	-19.9839	13.2253	3.559	10.6886	-1.59062	16.2606		-0.83	-0.14499	21.0494	0.00634	16.2691	5.43213	22.269		-0.83	19.8242
-0.81	-59.8048	27.8026	-49.2031	27.6802	-23.1507	27.4832		-0.82	-62.0655	24.8677	-16.3925	27.6199	2.06684	23.0454		-0.82	5.91409	18.8225	-73.6231	19.901	-38.9575	22.9046		-0.82	-4.05479	18.3379	34.5382	16.5061	-2.15749	21.5355		-0.82	-21.2929	13.1381	2.27057	10.787	-1.00948	16.3584		-0.82	-1.29148	21.0373	-0.22735	16.4758	4.91305	22.199		-0.82	21.2636
-0.8	-58.9688	27.8133	-47.77	27.8533	-22.4769	27.5105		-0.81	-61.8803	24.8278	-13.7574	27.7526	2.19224	23.147		-0.81	7.56281	19.1436	-74.2859	19.5305	-39.375	22.9226		-0.81	-5.21091	18.344	34.166	16.6304	-3.26562	21.5987		-0.81	-22.3532	13.0753	0.98354	10.9049	-0.47364	16.4669		-0.81	-2.36122	20.9953	-0.37228	16.6938	4.39185	22.1229		-0.81	22.7971
-0.79	-58.0245	27.7852	-46.1938	28.0219	-21.7832	27.5433		-0.8	-61.4708	24.8084	-11.15	27.8739	2.35608	23.2542		-0.8	9.3242	19.4744	-74.6249	19.1411	-39.8089	22.9364		-0.8	-6.40084	18.3462	33.6108	16.7499	-4.2571	21.6571		-0.8	-23.3747	13.0308	-0.17821	11.0272	0.01497	16.586		-0.8	-3.36483	20.9268	-0.53584	16.9159	3.87658	22.0421		-0.8	24.3253
-0.78	-57.0182	27.7274	-44.5135	28.193	-21.0767	27.5809		-0.79	-60.8299	24.809	-8.58193	27.985	2.55632	23.3641		-0.79	11.2269	19.8058	-74.6081	18.7383	-40.2534	22.9478		-0.79	-7.56402	18.3526	32.8375	16.8555	-5.12749	21.7097		-0.79	-24.4877	13.012	-1.21039	11.1583	0.45966	16.7152		-0.79	-4.42837	20.8411	-0.78295	17.137	3.37571	21.9573		-0.79	25.7765
-0.77	-55.9674	27.6582	-42.7697	28.3664	-20.363	27.6228		-0.78	-59.9958	24.8306	-6.08657	28.0821	2.7884	23.4738		-0.78	13.2611	20.1236	-74.2679	18.333	-40.7036	22.9582		-0.78	-8.69738	18.3603	31.8202	16.9474	-5.8756	21.755		-0.78	-25.6759	13.0217	-2.08127	11.3121	0.86201	16.8534		-0.78	-5.69639	20.7413	-1.12223	17.35	2.89505	21.8683		-0.78	27.2226
-0.76	-54.8599	27.5891	-40.9896	28.5369	-19.6461	27.6685		-0.77	-59.0055	24.8719	-3.69557	28.1573	3.04837	23.5805		-0.77	15.355	20.4289	-73.6648	17.9407	-41.1559	22.9693		-0.77	-9.83485	18.365	30.6075	17.0241	-6.50332	21.7919		-0.77	-26.8735	13.0591	-2.84423	11.4903	1.2207	16.9995		-0.77	-7.19482	20.619	-1.53123	17.5457	2.43913	21.7755		-0.77	28.6743
-0.75	-53.6856	27.5195	-39.1391	28.6968	-18.928	27.717		-0.76	-57.8814	24.9411	-1.41099	28.2018	3.33202	23.6823		-0.76	17.3974	20.7356	-72.8524	17.5699	-41.6082	22.9832		-0.76	-10.963	18.3662	29.3072	17.082	-7.01222	21.8191		-0.76	-28.0592	13.1074	-3.55331	11.6659	1.53563	17.1522		-0.76	-8.86161	20.4716	-1.94841	17.725	2.01711	21.6813		-0.76	30.124
-0.74	-52.4619	27.441	-37.1592	28.8339	-18.2103	27.7667		-0.75	-56.6322	25.0511	0.80497	28.2088	3.63447	23.7767		-0.75	19.3518	21.0542	-71.8547	17.2196	-42.0566	23.0014		-0.75	-12.0241	18.3635	27.9701	17.1258	-7.40444	21.8357		-0.75	-29.2078	13.1421	-4.03503	11.7999	1.811	17.3099		-0.75	-10.6156	20.293	-2.29362	17.8924	1.63716	21.5884		-0.75	31.5301
-0.73	-51.1696	27.3516	-35.0436	28.9419	-17.4947	27.8162		-0.74	-55.2473	25.2033	2.99636	28.1777	3.94982	23.8616		-0.74	21.2846	21.3808	-70.6598	16.894	-42.4945	23.0252		-0.74	-13.0398	18.3535	26.5612	17.1645	-7.68247	21.8412		-0.74	-30.1991	13.1825	-4.27577	11.901	2.05395	17.4708		-0.74	-12.3816	20.0721	-2.54383	18.0389	1.30778	21.4992		-0.74	32.885
-0.72	-49.7544	27.2579	-32.8389	29.0276	-16.7809	27.8644		-0.73	-53.7043	25.3871	5.15368	28.1142	4.27156	23.9348		-0.73	23.2469	21.7052	-69.1696	16.6068	-42.9151	23.0553		-0.73	-14.04	18.3411	25.0221	17.2019	-7.85228	21.8358		-0.73	-31.044	13.25	-4.50089	12.0135	2.26562	17.6328		-0.73	-14.1259	19.8116	-2.77391	18.1597	1.03942	21.4162		-0.73	34.2304
-0.71	-48.2491	27.1654	-30.5946	29.0991	-16.0673	27.91		-0.72	-51.9625	25.5876	7.21254	28.0269	4.59303	23.995		-0.72	25.2512	22.0195	-67.2855	16.3659	-43.3105	23.0924		-0.72	-15.0039	18.3375	23.3194	17.2342	-7.9219	21.8194		-0.72	-31.7557	13.3344	-4.95532	12.1549	2.44516	17.7939		-0.72	-15.8642	19.528	-3.05053	18.2598	0.83869	21.3417		-0.72	35.5375
-0.7	-46.7495	27.0783	-28.3612	29.1578	-15.3527	27.9521		-0.71	-50.0049	25.798	9.08468	27.9213	4.90681	24.0413		-0.71	27.2854	22.3161	-65.0237	16.1736	-43.6742	23.1371		-0.71	-15.944	18.3458	21.4906	17.2617	-7.89816	21.7923		-0.71	-32.2395	13.4262	-5.63728	12.3253	2.58973	17.9522		-0.71	-17.5819	19.2332	-3.41449	18.3377	0.71276	21.2789		-0.71	36.8063
-0.69	-45.278	27.0044	-26.1865	29.2053	-14.639	27.9899		-0.7	-47.8554	26.0167	10.737	27.7947	5.20598	24.0729		-0.7	29.3212	22.591	-62.4582	16.0399	-44.0021	23.1905		-0.7	-16.8917	18.356	19.6368	17.2872	-7.78893	21.7543		-0.7	-32.5537	13.5297	-6.43501	12.5196	2.69548	18.1059		-0.7	-19.267	18.9276	-3.94814	18.3974	0.67247	21.2319		-0.7	38.1126
-0.68	-43.7558	26.9512	-24.0775	29.2408	-13.9291	28.0233		-0.69	-45.524	26.24	12.2188	27.6426	5.48357	24.0892		-0.69	31.3174	22.851	-59.6292	15.968	-44.2869	23.2527		-0.69	-17.8282	18.3603	17.8449	17.3025	-7.60897	21.705		-0.69	-32.8523	13.6517	-7.08415	12.723	2.76466	18.2528		-0.69	-20.9389	18.6168	-4.66438	18.4412	0.72277	21.2029		-0.69	39.4466
-0.67	-42.0975	26.9177	-22.0045	29.2613	-13.2246	28.0522		-0.68	-42.9954	26.4646	13.5887	27.4585	5.73345	24.0901		-0.68	33.2157	23.1042	-56.5441	15.9563	-44.5192	23.3237		-0.68	-18.7106	18.359	16.1742	17.3005	-7.37397	21.6446		-0.68	-33.1806	13.7808	-7.40793	12.9115	2.79806	18.3911		-0.68	-22.615	18.3153	-5.47763	18.4712	0.86433	21.1931		-0.68	40.6857
-0.66	-40.3228	26.8962	-19.9187	29.2632	-12.5246	28.0759		-0.67	-40.2453	26.6926	14.8571	27.2353	5.9508	24.0759		-0.67	34.9682	23.3482	-53.2339	16.0053	-44.6905	23.403		-0.67	-19.4978	18.3527	14.6268	17.2883	-7.09559	21.5736		-0.67	-33.4999	13.9028	-7.40213	13.0748	2.79316	18.5191		-0.67	-24.2901	18.0208	-6.29858	18.4869	1.10228	21.2049		-0.67	41.7346
-0.65	-38.5115	26.8818	-17.7613	29.253	-11.8275	28.0929		-0.66	-37.2573	26.9222	15.9982	26.9779	6.13286	24.0476		-0.66	36.5708	23.5754	-49.7266	16.116	-44.7926	23.4899		-0.66	-20.1516	18.3368	13.1308	17.2784	-6.78371	21.4929		-0.66	-33.9063	14.0066	-7.18045	13.2234	2.74369	18.6355		-0.66	-26.01	17.7171	-7.0774	18.488	1.44052	21.2402		-0.66	42.6108
-0.64	-36.737	26.8727	-15.4993	29.2383	-11.133	28.1024		-0.65	-34.0828	27.1366	16.9501	26.7024	6.27799	24.0065		-0.65	38.0595	23.7824	-46.0245	16.2926	-44.8177	23.5834		-0.65	-20.6804	18.3136	11.6345	17.2806	-6.448	21.4032		-0.65	-34.3746	14.0839	-6.99357	13.3675	2.64585	18.7391		-0.65	-27.7705	17.3959	-7.825	18.4807	1.87663	21.2993		-0.65	43.3555
-0.63	-34.9956	26.8778	-13.1752	29.2177	-10.4422	28.1034		-0.64	-30.7927	27.3187	17.6307	26.4199	6.3823	23.9542		-0.64	39.4757	23.969	-42.1571	16.5368	-44.7593	23.6822		-0.64	-21.1439	18.2925	10.156	17.2945	-6.09789	21.3054		-0.64	-34.8208	14.1447	-7.08466	13.506	2.4972	18.8294		-0.64	-29.4082	17.0569	-8.56577	18.4655	2.40615	21.3813		-0.64	44.0646
-0.62	-33.2798	26.9091	-10.8907	29.1851	-9.75624	28.0953		-0.63	-27.4248	27.4622	18.0343	26.1299	6.44648	23.8927		-0.63	40.8114	24.1374	-38.1725	16.8389	-44.6112	23.7847		-0.63	-21.6191	18.2758	8.75818	17.3155	-5.7474	21.2001		-0.63	-35.2205	14.2078	-7.38173	13.6389	2.29301	18.9057		-0.63	-30.8249	16.7136	-9.27363	18.4465	3.02276	21.4852		-0.63	44.8044
-0.61	-31.5933	26.9651	-8.72539	29.1377	-9.07555	28.0769		-0.62	-23.9668	27.5693	18.228	25.8309	6.47724	23.8243		-0.62	42.061	24.2894	-34.068	17.1812	-44.367	23.8891		-0.62	-22.1546	18.259	7.50938	17.3439	-5.41034	21.0878		-0.62	-35.6606	14.2845	-7.69894	13.7696	2.0314	18.9679		-0.62	-31.9779	16.3775	-9.99062	18.4269	3.71737	21.6092		-0.62	45.6095
-0.6	-29.8817	27.0275	-6.68628	29.0773	-8.40142	28.0469		-0.61	-20.3642	27.6457	18.2835	25.5299	6.48333	23.7521		-0.61	43.2147	24.422	-29.8172	17.5449	-44.0177	23.9927		-0.61	-22.7425	18.2397	6.4272	17.3822	-5.0946	20.9696		-0.61	-36.1397	14.3703	-7.97787	13.8933	1.71685	19.0155		-0.61	-32.9445	16.0663	-10.7355	18.402	4.48282	21.7516		-0.61	46.4835
-0.59	-28.078	27.0785	-4.75545	29.0158	-7.73314	28.0033		-0.6	-16.5795	27.698	18.1753	25.2339	6.47157	23.6791		-0.6	44.2633	24.5259	-25.437	17.9207	-43.555	24.0928		-0.6	-23.3379	18.2223	5.51413	17.4327	-4.80377	20.8464		-0.6	-36.6251	14.4535	-8.18837	13.9842	1.35069	19.0477		-0.6	-33.8472	15.7906	-11.4952	18.3702	5.31293	21.9108		-0.6	47.3323
-0.58	-26.2622	27.1202	-2.89663	28.9618	-7.06652	27.945		-0.59	-12.6346	27.7334	17.8113	24.9418	6.44919	23.6084		-0.59	45.2032	24.5947	-20.9826	18.3047	-42.9767	24.1869		-0.59	-23.8367	18.2109	4.76073	17.4987	-4.54294	20.7191		-0.59	-37.0812	14.5373	-8.2124	14.0365	0.93447	19.0638		-0.59	-34.7738	15.5464	-12.2248	18.3355	6.1973	22.0842		-0.59	48.0492
-0.57	-24.5562	27.1643	-1.0287	28.9113	-6.3971	27.8717		-0.58	-8.59764	27.745	17.1246	24.6562	6.42573	23.5431		-0.58	46.0252	24.6388	-16.517	18.6959	-42.2806	24.273		-0.58	-24.1646	18.1967	4.12492	17.5786	-4.3211	20.5879		-0.58	-37.5838	14.6249	-7.8714	14.0901	0.47063	19.0634		-0.58	-35.746	15.3228	-12.9018	18.3041	7.12385	22.2687		-0.58	48.6011
-0.56	-22.9224	27.2194	0.89694	28.8592	-5.72336	27.7838		-0.57	-4.54657	27.7095	16.0991	24.3913	6.41207	23.4864		-0.57	46.6983	24.6685	-12.0824	19.0969	-41.4635	24.3487		-0.57	-24.3211	18.1699	3.56544	17.6664	-4.1454	20.4527		-0.57	-38.2337	14.7026	-7.24787	14.1824	-0.03938	19.0469		-0.57	-36.6829	15.1147	-13.5672	18.2761	8.08045	22.4608		-0.57	49.0087
-0.55	-21.2565	27.2942	2.86815	28.8137	-5.04864	27.682		-0.56	-0.53257	27.6099	14.7896	24.1535	6.42062	23.4417		-0.56	47.2316	24.6857	-7.72184	19.5025	-40.5205	24.412		-0.56	-24.408	18.1312	3.11644	17.7549	-4.01754	20.3142		-0.56	-38.9605	14.7581	-6.63727	14.3038	-0.59411	19.0155		-0.56	-37.4788	14.9222	-14.2139	18.2487	9.05295	22.657		-0.56	49.3163
-0.54	-19.5576	27.3933	4.82234	28.7842	-4.37651	27.5674		-0.55	3.44562	27.444	13.3197	23.9398	6.46341	23.4121		-0.55	47.6416	24.6861	-3.47671	19.9021	-39.4489	24.4611		-0.55	-24.522	18.0832	2.81938	17.8379	-3.93348	20.1734		-0.55	-39.6254	14.7857	-6.20533	14.4072	-1.18916	18.9699		-0.55	-38.0872	14.7484	-14.7845	18.2223	10.0262	22.8542		-0.55	49.5688
-0.53	-17.8692	27.5029	6.66554	28.7721	-3.70659	27.4411		-0.54	7.42514	27.224	11.7953	23.7483	6.55107	23.4004		-0.54	47.9089	24.6659	0.67787	20.2919	-38.2488	24.4943		-0.54	-24.689	18.0253	2.67051	17.9152	-3.89079	20.031		-0.54	-40.1872	14.7947	-5.89213	14.4694	-1.82028	18.9112		-0.54	-38.4849	14.6024	-15.2627	18.1874	10.9843	23.0493		-0.54	49.7822
-0.52	-16.1453	27.5978	8.34287	28.7788	-3.03787	27.3042		-0.53	11.4235	26.968	10.2592	23.5871	6.69375	23.4091		-0.53	48.0052	24.6286	4.79415	20.6704	-36.9226	24.5102		-0.53	-24.9126	17.9617	2.65836	17.9946	-3.88802	19.8874		-0.53	-40.6394	14.788	-5.58429	14.5029	-2.48507	18.841		-0.53	-38.7239	14.4903	-15.6973	18.1298	11.9103	23.2391		-0.53	49.9074
-0.51	-14.3205	27.6652	9.85415	28.8045	-2.37257	27.1584		-0.52	15.4071	26.6906	8.66556	23.4707	6.90087	23.4401		-0.52	47.9427	24.5817	8.87923	21.0313	-35.4733	24.5085		-0.52	-25.1674	17.9028	2.77321	18.0865	-3.91897	19.7432		-0.52	-40.9708	14.7752	-5.25016	14.51	-3.18005	18.7601		-0.52	-38.864	14.4154	-16.1375	18.0497	12.7898	23.4206		-0.52	49.9019
-0.5	-12.4518	27.7162	11.2061	28.8412	-1.71942	27.0061		-0.51	19.3385	26.3985	6.90598	23.4094	7.18129	23.4952		-0.51	47.7257	24.5322	12.8956	21.3652	-33.9046	24.489		-0.51	-25.3791	17.8501	2.99568	18.1978	-3.97605	19.5994		-0.51	-41.3263	14.7586	-4.85412	14.5001	-3.90327	18.6691		-0.51	-38.9162	14.3845	-16.5714	17.9537	13.6121	23.5918		-0.51	49.7709
-0.49	-10.6263	27.7684	12.4293	28.8797	-1.08543	26.8499		-0.5	23.2205	26.0907	4.94715	23.4031	7.54115	23.5753		-0.5	47.3424	24.4838	16.7617	21.6678	-32.2222	24.4521		-0.5	-25.4695	17.7913	3.31319	18.3218	-4.0558	19.4571		-0.5	-41.9545	14.7221	-4.30406	14.5039	-4.65149	18.5678		-0.5	-38.9258	14.3953	-16.9518	17.8455	14.366	23.7506		-0.5	49.5305
-0.48	-8.81741	27.8303	13.5937	28.916	-0.47409	26.6923		-0.49	27.0349	25.7651	2.85589	23.4504	7.98403	23.6809		-0.49	46.7985	24.4406	20.4078	21.9438	-30.4325	24.3988		-0.49	-25.3689	17.7226	3.71332	18.4411	-4.15401	19.3173		-0.49	-42.7059	14.675	-3.54604	14.5366	-5.42024	18.4575		-0.49	-38.9048	14.4401	-17.2523	17.7278	15.0399	23.8949		-0.49	49.2155
-0.47	-6.91541	27.9008	14.7603	28.9638	0.10992	26.5361		-0.48	30.7601	25.4256	0.73067	23.543	8.51118	23.8118		-0.48	46.1392	24.4094	23.8401	22.2	-28.5418	24.3306		-0.48	-25.0236	17.6514	4.21136	18.5373	-4.26129	19.181		-0.48	-43.23	14.6337	-2.62032	14.5772	-6.20161	18.3388		-0.48	-38.8268	14.5103	-17.4819	17.611	15.6234	24.0225		-0.48	48.8088
-0.46	-4.89077	27.9724	15.9039	29.035	0.66168	26.3839		-0.47	34.4612	25.0852	-1.34211	23.6582	9.12344	23.9675		-0.47	45.4207	24.3916	27.1108	22.4433	-26.5582	24.2495		-0.47	-24.4829	17.5798	4.79416	18.5994	-4.3701	19.0498		-0.47	-43.3239	14.6049	-1.75215	14.6009	-6.98775	18.2123		-0.47	-38.6508	14.6044	-17.6871	17.4973	16.1031	24.1316		-0.47	48.2908
-0.45	-2.7576	28.0376	16.9611	29.1185	1.1743	26.2379		-0.46	38.1644	24.7617	-3.30955	23.781	9.82146	24.147		-0.46	44.6362	24.3844	30.2921	22.6766	-24.4932	24.1583		-0.46	-23.8975	17.5064	5.37416	18.6316	-4.47516	18.9253		-0.46	-43.2446	14.5819	-1.17261	14.6009	-7.77194	18.0787		-0.46	-38.298	14.7309	-17.9283	17.3726	16.4655	24.2203		-0.46	47.6295
-0.44	-0.44467	28.0943	17.9208	29.1964	1.63835	26.1002		-0.45	41.7767	24.472	-5.16496	23.9134	10.6058	24.3485		-0.45	43.7743	24.3893	33.4405	22.8961	-22.3592	24.0596		-0.45	-23.3577	17.4357	5.85738	18.6532	-4.57197	18.8084		-0.45	-43.3304	14.5507	-0.87213	14.5885	-8.5463	17.9385		-0.45	-37.7736	14.8903	-18.2392	17.2282	16.7048	24.2879		-0.45	46.773
-0.43	2.12373	28.1475	18.816	29.2628	2.04679	25.9727		-0.44	45.1956	24.2288	-6.95342	24.0643	11.4779	24.5699		-0.44	42.8774	24.4091	36.5501	23.097	-20.1703	23.9568		-0.44	-22.8492	17.3651	6.17815	18.6795	-4.65771	18.7		-0.44	-43.7658	14.5022	-0.73065	14.5769	-9.30445	17.7919		-0.44	-37.1517	15.0813	-18.557	17.0791	16.8153	24.3342		-0.44	45.7811
-0.42	4.90895	28.2033	19.6611	29.3223	2.39725	25.8574		-0.43	48.4447	24.04	-8.75466	24.2401	12.4378	24.8086		-0.43	41.9885	24.443	39.5332	23.2692	-17.9415	23.8534		-0.43	-22.3165	17.2845	6.33912	18.7139	-4.73065	18.6013		-0.43	-44.5913	14.4387	-0.69898	14.5728	-10.0411	17.6397		-0.43	-36.5088	15.2955	-18.8058	16.9363	16.7918	24.3589		-0.43	44.7545
-0.41	7.78095	28.2649	20.4447	29.3758	2.68956	25.7561		-0.42	51.6289	23.9098	-10.5747	24.4359	13.4815	25.0624		-0.42	41.117	24.486	42.3025	23.4083	-15.689	23.7526		-0.42	-21.7082	17.1913	6.45138	18.7492	-4.78848	18.5137		-0.42	-45.5947	14.3673	-0.64698	14.5762	-10.7499	17.4834		-0.42	-35.8608	15.5168	-18.9874	16.7972	16.629	24.3618		-0.42	43.6535
-0.4	10.6324	28.3318	21.1423	29.4216	2.92156	25.6708		-0.41	54.766	23.8365	-12.3089	24.6376	14.6025	25.3289		-0.41	40.2628	24.533	44.8494	23.5227	-13.4299	23.6578		-0.41	-20.9589	17.0977	6.63837	18.7725	-4.83244	18.4376		-0.41	-46.3708	14.2955	-0.3943	14.5866	-11.4209	17.324		-0.41	-35.2434	15.7277	-19.1224	16.6664	16.3231	24.3423		-0.41	42.3408
-0.39	13.5023	28.397	21.7636	29.4719	3.08621	25.6027		-0.4	57.8152	23.8207	-13.8574	24.8306	15.7939	25.6054		-0.4	39.4418	24.5853	47.2452	23.6268	-11.1821	23.572		-0.4	-20.0158	17.0159	6.93492	18.7759	-4.86253	18.3735		-0.4	-46.7513	14.2323	0.11438	14.599	-12.0396	17.1622		-0.4	-34.6871	15.9274	-19.249	16.5557	15.8709	24.3002		-0.4	40.7572
-0.38	16.5408	28.4531	22.3148	29.5328	3.17659	25.5521		-0.39	60.8	23.8696	-15.1554	25.006	17.0465	25.8898		-0.39	38.6889	24.6468	49.5784	23.7276	-8.96414	23.4978		-0.39	-18.9428	16.9458	7.28817	18.7576	-4.87441	18.3213		-0.39	-46.8169	14.1941	0.91785	14.5976	-12.5962	16.9988		-0.39	-34.1125	16.1341	-19.433	16.4644	15.2719	24.2358		-0.39	38.9507
-0.37	19.8456	28.5026	22.8084	29.5872	3.18914	25.519		-0.38	63.7428	23.9874	-16.1879	25.166	18.35	26.1799		-0.38	38.0028	24.7174	51.9105	23.8227	-6.79455	23.4373		-0.38	-17.8495	16.8797	7.58708	18.7199	-4.86788	18.2808		-0.38	-46.7418	14.1827	1.7985	14.5742	-13.0846	16.8346		-0.38	-33.4404	16.3544	-19.7205	16.3816	14.5296	24.15		-0.38	37.0159
-0.36	23.419	28.5492	23.2956	29.6173	3.12079	25.5034		-0.37	66.5646	24.17	-17.024	25.3166	19.6926	26.4736		-0.37	37.3743	24.8031	54.2717	23.906	-4.68988	23.392		-0.37	-16.7904	16.807	7.73645	18.667	-4.84262	18.252		-0.37	-46.6229	14.1932	2.52533	14.5478	-13.4952	16.6699		-0.37	-32.663	16.5853	-20.107	16.3104	13.6477	24.0434		-0.37	35.0451
-0.35	27.2086	28.5922	23.8146	29.6231	2.96853	25.5048		-0.36	69.1518	24.4041	-17.7768	25.4565	21.0601	26.7689		-0.36	36.8485	24.913	56.6525	23.9728	-2.66485	23.3629		-0.36	-15.747	16.7196	7.68936	18.6066	-4.79827	18.2346		-0.36	-46.5597	14.2166	2.98456	14.5363	-13.822	16.5053		-0.36	-31.8233	16.8202	-20.5459	16.2581	12.6295	23.917		-0.36	33.125
-0.34	31.1575	28.6338	24.3455	29.6172	2.72841	25.5222		-0.35	71.4978	24.6757	-18.4859	25.5755	22.438	27.0641		-0.35	36.466	25.0438	58.9325	24.0155	-0.73481	23.3504		-0.35	-14.6509	16.6179	7.47993	18.5478	-4.73557	18.2278		-0.35	-46.6675	14.2418	3.24222	14.5336	-14.0637	16.3423		-0.35	-30.9976	17.0449	-20.9639	16.2234	11.4816	23.7723		-0.35	31.2605
-0.33	35.2126	28.6745	24.818	29.6078	2.39543	25.5539		-0.34	73.6812	24.9764	-19.0782	25.663	23.8118	27.3581		-0.34	36.2244	25.1842	60.9787	24.035	1.08506	23.3534		-0.34	-13.4843	16.5093	7.21282	18.4907	-4.65615	18.2303		-0.34	-46.8001	14.2685	3.43335	14.5251	-14.2202	16.1825		-0.34	-30.2264	17.2462	-21.3441	16.2014	10.2111	23.6106		-0.34	29.3222
-0.32	39.3053	28.7048	25.2113	29.605	1.96619	25.597		-0.33	75.7258	25.2904	-19.4668	25.7163	25.1683	27.65		-0.33	36.0983	25.323	62.7675	24.0448	2.78071	23.3707		-0.33	-12.2836	16.3988	6.96927	18.4259	-4.56057	18.2409		-0.33	-46.7038	14.3022	3.65181	14.5053	-14.2891	16.0278		-0.33	-29.5007	17.4193	-21.7126	16.1953	8.82645	23.4333		-0.33	27.1419
-0.31	43.4031	28.7156	25.588	29.6188	1.44035	25.6481		-0.32	77.6053	25.5953	-19.6128	25.7421	26.4926	27.9387		-0.32	36.0748	25.4535	64.3609	24.0564	4.3383	23.4		-0.32	-11.0681	16.2882	6.74131	18.3478	-4.45182	18.2583		-0.32	-46.4266	14.349	3.83407	14.485	-14.2705	15.8798		-0.32	-28.7793	17.5679	-22.0664	16.2179	7.34029	23.2423		-0.32	24.67
-0.3	47.5211	28.7123	25.9614	29.6444	0.82108	25.704		-0.31	79.2986	25.8903	-19.4786	25.752	27.7687	28.2232		-0.31	36.1978	25.5641	65.862	24.0703	5.74862	23.4389		-0.31	-9.83924	16.1862	6.48066	18.2591	-4.33288	18.2803		-0.31	-46.0615	14.4035	4.02295	14.4683	-14.1643	15.7406		-0.31	-28.0739	17.7003	-22.4141	16.274	5.76687	23.0401		-0.31	22.0328
-0.29	51.6594	28.702	26.2811	29.6673	0.11329	25.7612		-0.3	80.79	26.1835	-19.0651	25.7551	28.981	28.5025		-0.3	36.5148	25.6501	67.3572	24.0803	7.00598	23.4844		-0.3	-8.59448	16.1014	6.13608	18.1637	-4.206	18.3049		-0.3	-45.5148	14.4546	4.29891	14.441	-13.9696	15.6114		-0.3	-27.4427	17.8194	-22.7885	16.3548	4.1196	22.8291		-0.3	19.4093
-0.28	55.8167	28.6851	26.5117	29.677	-0.67333	25.8161		-0.29	82.0363	26.4643	-18.4894	25.7498	30.1164	28.7759		-0.29	37.0008	25.7215	68.8741	24.0757	8.10426	23.5334		-0.29	-7.34602	16.028	5.67559	18.0522	-4.07427	18.3306		-0.29	-44.6077	14.5094	4.63753	14.4016	-13.6854	15.4934		-0.29	-26.8521	17.9242	-23.2581	16.4397	2.41321	22.6124		-0.29	16.8734
-0.27	60.0075	28.6618	26.6807	29.673	-1.52392	25.8646		-0.28	82.9815	26.7131	-17.8973	25.7272	31.162	29.0425		-0.28	37.5917	25.7881	70.3585	24.0489	9.03881	23.5827		-0.28	-6.12274	15.9513	5.11112	17.92	-3.93898	18.356		-0.28	-43.2399	14.5795	4.89334	14.3615	-13.3164	15.3874		-0.28	-26.2306	18.014	-23.8524	16.5137	0.666	22.393		-0.28	14.4159
-0.26	64.2399	28.6353	26.8161	29.667	-2.42864	25.9024		-0.27	83.6527	26.9274	-17.3058	25.6847	32.1034	29.3007		-0.27	38.2396	25.8524	71.7118	24.0032	9.8066	23.629		-0.27	-4.96445	15.8676	4.48772	17.7853	-3.7991	18.3794		-0.27	-41.7363	14.6459	5.01947	14.326	-12.8686	15.2937		-0.27	-25.5845	18.0924	-24.5031	16.5829	-1.10379	22.1737		-0.27	12.0059
-0.25	68.4704	28.6048	26.903	29.6676	-3.38161	25.9248		-0.26	84.1231	27.1171	-16.6415	25.6264	32.9275	29.549		-0.26	38.9339	25.9122	72.8864	23.9492	10.4075	23.6694		-0.26	-3.95926	15.7846	3.82732	17.6681	-3.65317	18.3997		-0.26	-40.5427	14.6879	5.02192	14.2965	-12.3487	15.2127		-0.26	-24.9606	18.1596	-25.1451	16.6656	-2.87805	21.9571		-0.26	9.59026
-0.24	72.582	28.5638	26.9506	29.6784	-4.36967	25.9272		-0.25	84.3878	27.2798	-15.8518	25.5579	33.6234	29.7858		-0.25	39.6763	25.9609	73.8775	23.8896	10.8424	23.7011		-0.25	-3.13043	15.7079	3.11395	17.5719	-3.50107	18.4156		-0.25	-39.755	14.7047	4.94126	14.2792	-11.7667	15.1448		-0.25	-24.427	18.2095	-25.7586	16.7784	-4.63797	21.7461		-0.25	7.08364
-0.23	76.4514	28.5116	26.9997	29.6979	-5.37262	25.9057		-0.24	84.3992	27.3975	-14.9195	25.4824	34.1803	30.0094		-0.24	40.4661	25.9953	74.6743	23.8154	11.1113	23.7218		-0.24	-2.38715	15.6384	2.34065	17.4927	-3.34456	18.4259		-0.24	-39.1183	14.711	4.87039	14.2651	-11.1247	15.0905		-0.24	-24.008	18.2435	-26.3102	16.9244	-6.36414	21.5433		-0.24	4.42532
-0.22	80.0743	28.456	27.0553	29.7255	-6.37268	25.8566		-0.23	84.1371	27.467	-13.8065	25.407	34.5886	30.2179		-0.23	41.289	26.0125	75.2884	23.7215	11.2154	23.7299		-0.23	-1.63068	15.583	1.50471	17.4273	-3.18327	18.4299		-0.23	-38.2735	14.7076	4.75461	14.234	-10.4256	15.0489		-0.23	-23.7222	18.265	-26.7766	17.0871	-8.03906	21.351		-0.23	1.66219
-0.21	83.5233	28.4016	27.0951	29.7529	-7.35496	25.7771		-0.22	83.6128	27.4967	-12.5012	25.3464	34.839	30.4088		-0.22	42.163	26.0084	75.8021	23.612	11.157	23.724		-0.22	-0.83657	15.5508	0.61035	17.3699	-3.0157	18.4275		-0.22	-37.0324	14.6882	4.48313	14.1874	-9.6735	15.0188		-0.22	-23.6172	18.269	-27.2005	17.2393	-9.64632	21.1713		-0.22	-1.06895
-0.2	86.8192	28.3468	27.0719	29.7633	-8.29863	25.6652		-0.21	82.8304	27.4855	-11.1336	25.3084	34.9227	30.5795		-0.21	43.1072	25.9837	76.3073	23.4902	10.9404	23.7032		-0.21	-0.05415	15.5389	-0.27608	17.3085	-2.8451	18.4183		-0.21	-35.555	14.6535	3.89384	14.1431	-8.87195	14.9992		-0.21	-23.6587	18.2532	-27.6405	17.3591	-11.1711	21.0064		-0.21	-3.67221
-0.19	89.9092	28.2877	26.9418	29.7503	-9.1797	25.5201		-0.2	81.8027	27.4372	-9.84884	25.2866	34.8306	30.7267		-0.2	44.0735	25.944	76.8223	23.3564	10.5686	23.6673		-0.2	0.67282	15.5372	-1.07135	17.2424	-2.6762	18.4021		-0.2	-34.0976	14.6109	2.95321	14.116	-8.02856	14.9893		-0.2	-23.7468	18.2261	-28.1048	17.4434	-12.5993	20.8579		-0.2	-6.15848
-0.18	92.7697	28.2206	26.6957	29.7273	-9.98236	25.3415		-0.19	80.5789	27.3716	-8.6442	25.2785	34.5546	30.8474		-0.19	44.9934	25.8927	77.3411	23.212	10.0441	23.6166		-0.19	1.32068	15.5461	-1.76966	17.1863	-2.51311	18.3789		-0.19	-32.6344	14.574	1.88673	14.1055	-7.15078	14.9879		-0.19	-23.7961	18.1976	-28.5633	17.5023	-13.9197	20.727		-0.19	-8.591
-0.17	95.3751	28.1453	26.3804	29.7074	-10.6984	25.13		-0.18	79.1893	27.3026	-7.48348	25.2902	34.091	30.9387		-0.18	45.8436	25.8297	77.8447	23.0594	9.37054	23.5519		-0.18	1.86737	15.5793	-2.42544	17.151	-2.3571	18.3497		-0.18	-31.0573	14.5412	1.02144	14.0939	-6.24523	14.9933		-0.18	-23.7682	18.1644	-29.0055	17.5481	-15.1225	20.6143		-0.18	-10.9934
-0.16	97.657	28.0618	26.051	29.6914	-11.3227	24.8866		-0.17	77.6074	27.2288	-6.37749	25.3235	33.4385	30.9983		-0.17	46.6547	25.7561	78.2669	22.8962	8.55153	23.4743		-0.17	2.35225	15.6421	-3.09694	17.1339	-2.20895	18.3153		-0.17	-29.5152	14.4882	0.50877	14.0714	-5.31596	15.0041		-0.17	-23.7085	18.1248	-29.4147	17.5964	-16.2008	20.5203		-0.17	-13.3524
-0.15	99.5781	27.969	25.722	29.6761	-11.8469	24.6139		-0.16	75.7965	27.1446	-5.33981	25.3719	32.5955	31.0239		-0.16	47.4842	25.6803	78.4951	22.7108	7.58931	23.3855		-0.16	2.86948	15.7248	-3.83746	17.1275	-2.07181	18.277		-0.16	-28.2285	14.4106	0.19448	14.0463	-4.37354	15.0186		-0.16	-23.7149	18.0784	-29.7584	17.6532	-17.1493	20.4454		-0.16	-15.7185
-0.14	101.174	27.8716	25.4214	29.6627	-12.2578	24.3171		-0.15	73.774	27.0505	-4.34159	25.4334	31.5634	31.0135		-0.15	48.3229	25.6143	78.4901	22.5031	6.48718	23.287		-0.15	3.46825	15.8149	-4.66677	17.1299	-1.94853	18.2363		-0.15	-27.3058	14.3149	-0.10096	14.0343	-3.42855	15.0354		-0.15	-23.8154	18.0176	-30.0059	17.7103	-17.9659	20.3895		-0.15	-18.0878
-0.13	102.512	27.7779	25.1715	29.6509	-12.5462	24.0022		-0.14	71.6147	26.9529	-3.38588	25.5138	30.3475	30.9655		-0.14	49.1524	25.5659	78.3337	22.2849	5.24936	23.1808		-0.14	4.08746	15.905	-5.5607	17.1411	-1.84137	18.1949		-0.14	-26.6033	14.2044	-0.46081	14.0405	-2.48743	15.0532		-0.14	-24.0133	17.9377	-30.1361	17.7497	-18.652	20.3525		-0.14	-20.3343
-0.12	103.612	27.6881	24.925	29.6363	-12.7086	23.6761		-0.13	69.4304	26.8766	-2.5394	25.6171	28.956	30.8789		-0.13	49.9849	25.5331	78.1511	22.0724	3.87922	23.0693		-0.13	4.63772	15.9899	-6.45781	17.1582	-1.75141	18.1543		-0.13	-25.9388	14.0825	-1.10156	14.0623	-1.55358	15.0712		-0.13	-24.2729	17.8392	-30.155	17.76	-19.2114	20.3342		-0.13	-22.3757
-0.11	104.43	27.6003	24.6326	29.6126	-12.7446	23.3462		-0.12	67.3298	26.8523	-1.84828	25.7346	27.4005	30.7536		-0.12	50.769	25.5016	78.0442	21.8727	2.38043	22.9544		-0.12	5.0838	16.0693	-7.30657	17.1801	-1.67847	18.1158		-0.12	-25.0863	13.9681	-2.14063	14.095	-0.63141	15.0891		-0.12	-24.5196	17.7252	-30.0724	17.7468	-19.6476	20.3341		-0.12	-24.2408
-0.1	104.955	27.5204	24.3258	29.5807	-12.6517	23.0216		-0.11	65.3261	26.8721	-1.30882	25.8587	25.6951	30.59		-0.11	51.4793	25.4529	78.049	21.6803	0.75906	22.8376		-0.11	5.47677	16.1444	-8.07447	17.2117	-1.62296	18.0812		-0.11	-23.864	13.8832	-3.28604	14.1512	0.27311	15.1073		-0.11	-24.6732	17.6038	-29.9273	17.7156	-19.9658	20.3513		-0.11	-25.9566
-0.09	105.207	27.4581	24.0799	29.5509	-12.4283	22.7127		-0.1	63.3364	26.9011	-0.91672	25.9946	23.8567	30.3895		-0.1	52.1488	25.3839	78.1359	21.4853	-0.97687	22.7205		-0.1	5.92326	16.2197	-8.75576	17.2594	-1.58263	18.0521		-0.1	-22.4751	13.8223	-4.21393	14.2463	1.14732	15.125		-0.1	-24.6887	17.4781	-29.7686	17.6697	-20.1738	20.385		-0.1	-27.4765
-0.08	105.21	27.4166	23.9321	29.5278	-12.078	22.4294		-0.09	61.2741	26.9226	-0.65948	26.1449	21.9051	30.1539		-0.09	52.8135	25.3071	78.2291	21.2832	-2.8191	22.6043		-0.09	6.45878	16.296	-9.36585	17.3252	-1.55357	18.0298		-0.09	-21.225	13.7599	-4.85456	14.372	1.97162	15.1411		-0.09	-24.5668	17.3513	-29.5748	17.6154	-20.2817	20.4342		-0.09	-28.8365
-0.07	104.994	27.3926	23.8544	29.5052	-11.6064	22.1822		-0.08	59.1276	26.9385	-0.53573	26.2983	19.8625	29.8856		-0.08	53.479	25.2361	78.2517	21.0771	-4.75862	22.49		-0.08	7.04425	16.3674	-9.91633	17.4018	-1.5335	18.0154		-0.08	-20.2671	13.6852	-5.26643	14.5182	2.73207	15.1554		-0.08	-24.3505	17.2217	-29.2944	17.5632	-20.2993	20.4982		-0.08	-30.1402
-0.06	104.613	27.3825	23.8093	29.482	-11.0193	21.9819		-0.07	57.0078	26.955	-0.54648	26.4432	17.7528	29.588		-0.07	54.12	25.1784	78.1691	20.87	-6.78428	22.3785		-0.07	7.6546	16.4271	-10.4454	17.4814	-1.52137	18.0097		-0.07	-19.5522	13.6212	-5.64608	14.6672	3.43099	15.1679		-0.07	-24.0931	17.0875	-28.9311	17.5155	-20.235	20.5758		-0.07	-31.3917
-0.05	104.093	27.3837	23.7938	29.4686	-10.3256	21.8376		-0.06	55.1068	26.9933	-0.69425	26.5805	15.6001	29.2649		-0.06	54.7383	25.1342	78.0017	20.6674	-8.88296	22.2704		-0.06	8.19802	16.4682	-10.9954	17.5609	-1.51364	18.0132		-0.06	-18.9283	13.5968	-6.11533	14.804	4.07172	15.1785		-0.06	-23.7829	16.9533	-28.539	17.4649	-20.0972	20.6656		-0.06	-32.4919
-0.04	103.426	27.3978	23.7896	29.4738	-9.53646	21.7565		-0.05	53.5497	27.0855	-0.98923	26.709	13.4292	28.9212		-0.05	55.3243	25.0987	77.8377	20.4811	-11.0415	22.1661		-0.05	8.57111	16.4851	-11.6381	17.6415	-1.50253	18.0262		-0.05	-18.304	13.6244	-6.68885	14.9092	4.64913	15.1876		-0.05	-23.412	16.8231	-28.1383	17.4192	-19.8956	20.7658		-0.05	-33.3959
-0.03	102.603	27.4318	23.7768	29.4943	-8.66318	21.7443		-0.04	52.3477	27.2408	-1.43181	26.8196	11.2637	28.5621		-0.04	55.8035	25.0572	77.7229	20.3199	-13.2464	22.0658		-0.04	8.75632	16.4781	-12.3687	17.7294	-1.48048	18.0489		-0.04	-17.7972	13.6916	-7.36545	14.9825	5.15519	15.1958		-0.04	-23.0145	16.7055	-27.713	17.3806	-19.6389	20.8745		-0.04	-34.0907
-0.02	101.649	27.4911	23.7666	29.5231	-7.71706	21.8037		-0.03	51.411	27.4201	-2.01627	26.9111	9.12686	28.1933		-0.03	56.1475	24.9942	77.6554	20.1794	-15.4821	21.9696		-0.03	8.9244	16.451	-13.152	17.8366	-1.44397	18.0813		-0.03	-17.4853	13.7829	-8.032	15.0569	5.58598	15.203		-0.03	-22.6346	16.604	-27.2476	17.3394	-19.3345	20.9899		-0.03	-34.5724
-0.01	100.629	27.5735	23.7556	29.552	-6.70974	21.9351		-0.02	50.6198	27.5752	-2.75641	26.9884	7.03972	27.8213		-0.02	56.4376	24.9105	77.6618	20.0509	-17.7328	21.8776		-0.02	9.18001	16.3997	-13.9365	17.953	-1.39103	18.1228		-0.02	-17.2594	13.8909	-8.61536	15.1431	5.93744	15.2091		-0.02	-22.2571	16.5134	-26.7771	17.2907	-18.9886	21.1097		-0.02	-34.8407
1.77636e-15	99.633	27.6737	23.733	29.5674	-5.65422	22.1354		-0.01	49.9255	27.6982	-3.66862	27.0498	5.02225	27.453		-0.01	56.755	24.8167	77.779	19.9275	-19.9829	21.7899		-0.01	9.4857	16.3204	-14.6999	18.0606	-1.31848	18.1726		-0.01	-16.9134	14.0171	-9.08036	15.2069	6.20366	15.2143		-0.01	-21.7736	16.4353	-26.308	17.2336	-18.606	21.2323		-0.01	-34.8858
0.01	98.7096	27.7831	23.7083	29.5637	-4.5633	22.3986		1.77636e-15	49.3517	27.7977	-4.73242	27.0849	3.09382	27.0952		1.77636e-15	57.0812	24.7201	77.9872	19.8037	-22.2159	21.7063		1.77636e-15	9.75766	16.2157	-15.4338	18.1491	-1.22415	18.23		1.77636e-15	-16.4166	14.1562	-9.36784	15.2505	6.38319	15.2191		1.77636e-15	-21.1347	16.3666	-25.7407	17.1814	-18.1908	21.356		1.77636e-15	-34.7514
0.02	97.8337	27.8914	23.7177	29.546	-3.45216	22.7169		0.01	49.0128	27.887	-5.90676	27.0862	1.26766	26.7556		0.01	57.3724	24.6185	78.2165	19.6772	-24.4152	21.6267		0.01	9.95032	16.0904	-16.1269	18.2212	-1.10517	18.2948		0.01	-15.9625	14.2994	-9.39704	15.3145	6.48312	15.2246		0.01	-20.4342	16.2928	-24.991	17.1573	-17.7399	21.4791		0.01	-34.4637
0.03	96.9438	27.9908	23.7994	29.5166	-2.33455	23.0802		0.02	49.0433	27.9931	-7.14018	27.0477	-0.441	26.4405		0.02	57.6108	24.5075	78.4383	19.5593	-26.5654	21.5509		0.02	10.0037	15.9568	-16.8272	18.2835	-0.96445	18.3655		0.02	-15.6973	14.4513	-9.24003	15.4075	6.50908	15.2317		0.02	-19.6564	16.2199	-24.1378	17.1593	-17.262	21.5996		0.02	-34.0252
0.04	95.99	28.085	23.9428	29.4694	-1.22147	23.4776		0.03	49.4721	28.1331	-8.39303	26.9643	-2.02064	26.1565		0.03	57.7876	24.383	78.6428	19.4669	-28.6513	21.4789		0.03	9.83331	15.8245	-17.6008	18.3403	-0.80001	18.4415		0.03	-15.5955	14.6222	-9.25933	15.4833	6.46715	15.2411		0.03	-18.7684	16.167	-23.2905	17.1849	-16.7585	21.7166		0.03	-33.4722
0.05	94.9859	28.1786	24.0719	29.3979	-0.12441	23.8974		0.04	50.2373	28.301	-9.62991	26.8438	-3.4618	25.9094		0.04	57.8627	24.2378	78.8413	19.408	-30.6585	21.4107		0.04	9.4601	15.6924	-18.4679	18.3941	-0.61215	18.522		0.04	-15.6033	14.7938	-9.63017	15.5132	6.36316	15.253		0.04	-17.8338	16.1464	-22.5512	17.2273	-16.2358	21.8297		0.04	-32.8644
0.06	94.0076	28.2703	24.1386	29.3021	0.94324	24.3285		0.05	51.2644	28.4777	-10.8303	26.7023	-4.7574	25.7042		0.05	57.7903	24.0679	79.0802	19.3747	-32.5723	21.3462		0.05	9.00926	15.5562	-19.3975	18.4441	-0.40512	18.6063		0.05	-15.552	14.9473	-10.0819	15.5148	6.20481	15.2675		0.05	-17.0015	16.1525	-21.9389	17.2801	-15.6993	21.9385		0.05	-32.1901
0.07	93.1261	28.349	24.1173	29.1768	1.96721	24.7597		0.06	52.4871	28.6404	-12.004	26.5507	-5.90333	25.5445		0.06	57.5699	23.8824	79.3957	19.3507	-34.3771	21.2856		0.06	8.58381	15.418	-20.3237	18.4847	-0.18307	18.6938		0.06	-15.4817	15.0654	-10.4697	15.4926	6.00442	15.2843		0.06	-16.3214	16.1719	-21.3681	17.3353	-15.1495	22.0428		0.06	-31.3731
0.08	92.3849	28.4026	23.9373	29.01	2.93421	25.1808		0.07	53.8808	28.7739	-13.2006	26.3898	-6.89745	25.4325		0.07	57.2901	23.6916	79.7831	19.3211	-36.058	21.2293		0.07	8.19621	15.2866	-21.2222	18.5054	0.04925	18.7845		0.07	-15.529	15.1349	-10.8858	15.4389	5.77546	15.3033		0.07	-15.7232	16.1863	-20.7141	17.3925	-14.5866	22.1423		0.07	-30.354
0.09	91.7578	28.4272	23.6002	28.7993	3.83166	25.5832		0.08	55.4857	28.8797	-14.4534	26.2154	-7.73942	25.3691		0.08	57.0219	23.4975	80.2114	19.274	-37.602	21.1773		0.08	7.77287	15.1745	-22.1449	18.497	0.28644	18.8785		0.08	-15.5612	15.1757	-11.4667	15.3506	5.52895	15.3241		0.08	-15.1333	16.1807	-19.9086	17.4565	-14.0131	22.237		0.08	-29.1697
0.1	91.1793	28.4266	23.1784	28.5499	4.64734	25.9595		0.09	57.3744	28.9724	-15.7664	26.0163	-8.4313	25.3536		0.09	56.7664	23.3039	80.6895	19.2066	-38.9966	21.1297		0.09	7.21158	15.0901	-23.1219	18.4663	0.52044	18.9754		0.09	-15.4173	15.2229	-12.145	15.2388	5.27111	15.3454		0.09	-14.5351	16.1553	-18.9531	17.5382	-13.4314	22.3271		0.09	-27.9038
0.11	90.62	28.4072	22.7081	28.2609	5.37174	26.3041		0.1	59.5831	29.0657	-17.0938	25.7833	-8.97643	25.3841		0.1	56.5427	23.1215	81.2457	19.1293	-40.2293	21.0868		0.1	6.43901	15.0379	-24.1431	18.4266	0.74049	19.0742		0.1	-15.0851	15.2906	-12.7985	15.1006	5.01039	15.3659		0.1	-13.9192	16.1225	-17.9318	17.6524	-12.8431	22.4132		0.1	-26.602
0.12	90.0534	28.3765	22.1787	27.9284	5.99755	26.613		0.11	62.0473	29.1634	-18.3348	25.5265	-9.37781	25.457		0.11	56.3359	22.9543	81.8377	19.054	-41.2889	21.049		0.11	5.42448	15.0105	-25.1785	18.3722	0.93791	19.1738		0.11	-14.7431	15.3557	-13.4394	14.9279	4.75567	15.3844		0.11	-13.2759	16.1012	-17.0205	17.7965	-12.2519	22.496		0.11	-25.2704
0.13	89.4538	28.3386	21.5834	27.5542	6.51686	26.8835		0.12	64.6515	29.2632	-19.4113	25.2703	-9.63983	25.568		0.12	56.0986	22.795	82.3781	18.9762	-42.1656	21.0167		0.12	4.24601	14.9939	-26.1926	18.2881	1.10199	19.2733		0.12	-14.4531	15.3999	-14.1863	14.7104	4.51516	15.3989		0.12	-12.6732	16.1044	-16.3471	17.957	-11.6629	22.5771		0.12	-23.9342
0.14	88.822	28.2935	20.9211	27.1441	6.92323	27.1144		0.13	67.284	29.3602	-20.2989	25.0332	-9.76984	25.7114		0.13	55.7642	22.6413	82.8215	18.882	-42.8502	20.99		0.13	3.01021	14.9779	-27.1261	18.1723	1.21731	19.372		0.13	-14.1298	15.4229	-14.9541	14.465	4.30088	15.408		0.13	-12.1712	16.1262	-15.8616	18.1195	-11.0809	22.6578		0.13	-22.5949
0.15	88.1383	28.2397	20.1435	26.6966	7.21274	27.3054		0.14	69.8746	29.4401	-21.0293	24.8185	-9.77824	25.8811		0.14	55.2824	22.5016	83.1779	18.7723	-43.335	20.9694		0.14	1.7762	14.9685	-27.9179	18.0325	1.26983	19.4689		0.14	-13.8202	15.4094	-15.657	14.2405	4.12348	15.4101		0.14	-11.7558	16.1482	-15.3969	18.2772	-10.5073	22.7387		0.14	-21.2124
0.16	87.3965	28.1752	19.191	26.205	7.38471	27.4576		0.15	72.4618	29.4907	-21.6751	24.6275	-9.67525	26.0703		0.15	54.6845	22.3845	83.4878	18.6542	-43.6135	20.9551		0.15	0.52355	14.9771	-28.6363	17.8757	1.24718	19.5629		0.15	-13.7524	15.3404	-16.3861	14.0533	3.99116	15.4042		0.15	-11.4011	16.1586	-14.8658	18.4354	-9.94037	22.8205		0.15	-19.7786
0.17	86.5797	28.1005	18.0692	25.6694	7.44004	27.5724		0.16	75.141	29.5221	-22.2775	24.4653	-9.46873	26.2724		0.16	54.0273	22.3032	83.8042	18.5277	-43.6819	20.947		0.16	-0.81183	15.0038	-29.4194	17.7092	1.13822	19.6528		0.16	-13.9271	15.2203	-17.2849	13.8766	3.90853	15.3898		0.16	-11.0918	16.1608	-14.2964	18.597	-9.3793	22.9039		0.16	-18.3407
0.18	85.6381	28.0218	16.8248	25.0942	7.3808	27.6524		0.17	77.9303	29.5475	-22.8403	24.3322	-9.16763	26.4809		0.17	53.3232	22.2708	84.1887	18.3896	-43.5399	20.9449		0.17	-2.25358	15.0418	-30.3056	17.5452	0.93078	19.7377		0.17	-14.2352	15.0698	-18.3516	13.6881	3.88098	15.366		0.17	-10.7903	16.1658	-13.6621	18.7685	-8.82234	22.9894		0.17	-16.9616
0.19	84.5603	27.9461	15.4862	24.4851	7.21304	27.7002		0.18	80.7385	29.5713	-23.3166	24.229	-8.78242	26.6894		0.18	52.5862	22.285	84.6567	18.238	-43.1911	20.9485		0.18	-3.77984	15.0875	-31.2398	17.388	0.61069	19.8167		0.18	-14.7291	14.8815	-19.4187	13.4922	3.91537	15.3317		0.18	-10.4659	16.1846	-12.8909	18.9566	-8.26894	23.0774		0.18	-15.6981
0.2	83.3499	27.879	14.0377	23.8533	6.94577	27.7186		0.19	83.4458	29.5963	-23.6199	24.169	-8.32287	26.8924		0.19	51.8395	22.3262	85.1268	18.0753	-42.6418	20.9575		0.19	-5.34166	15.1411	-32.1175	17.2228	0.16575	19.8893		0.19	-15.2921	14.6532	-20.4506	13.2904	4.01586	15.2857		0.19	-10.147	16.222	-12.0645	19.1522	-7.71498	23.1681		0.19	-14.5971
0.21	81.964	27.8269	12.4449	23.2165	6.58918	27.7103		0.2	85.9396	29.6227	-23.6831	24.1694	-7.79903	27.085		0.2	51.0741	22.3753	85.4992	17.9101	-41.898	20.9712		0.2	-6.89399	15.2	-32.8989	17.0348	-0.41128	19.9549		0.2	-15.7585	14.4116	-21.4291	13.0766	4.18246	15.2275		0.2	-9.89128	16.2794	-11.3615	19.3419	-7.15411	23.2616		0.2	-13.637
0.22	80.3644	27.7956	10.7348	22.5925	6.15512	27.6784		0.21	88.1116	29.6466	-23.5112	24.2369	-7.21963	27.2627		0.21	50.2467	22.4222	85.7352	17.7552	-40.968	20.9888		0.21	-8.44502	15.2515	-33.583	16.825	-1.12505	20.0129		0.21	-16.0144	14.1864	-22.3951	12.8604	4.4144	15.1575		0.21	-9.69287	16.358	-10.8058	19.5158	-6.58052	23.3575		0.21	-12.6983
0.23	78.5649	27.791	8.96319	21.9913	5.65482	27.6254		0.22	89.9021	29.6643	-23.157	24.3689	-6.59284	27.4221		0.22	49.3071	22.4631	85.8323	17.6186	-39.8609	21.009		0.22	-10.0577	15.2859	-34.1215	16.6039	-1.97709	20.0631		0.22	-16.0416	13.9798	-23.4569	12.6736	4.7151	15.0772		0.22	-9.4711	16.4552	-10.3165	19.6708	-5.98808	23.4553		0.22	-11.6789
0.24	76.5885	27.8117	7.12366	21.4129	5.10014	27.5536		0.23	91.3634	29.6817	-22.6793	24.56	-5.92716	27.5606		0.23	48.2393	22.4999	85.8037	17.4893	-38.5912	21.0309		0.23	-11.7934	15.3034	-34.5316	16.3847	-2.96481	20.1051		0.23	-15.9463	13.7783	-24.5137	12.5288	5.09041	14.9888		0.23	-9.16942	16.566	-9.84225	19.803	-5.36908	23.5547		0.23	-10.5939
0.25	74.4233	27.8544	5.16159	20.8613	4.5047	27.4649		0.24	92.6072	29.7169	-22.1214	24.7957	-5.22896	27.6767		0.24	47.1314	22.5499	85.7028	17.3567	-37.1719	21.0532		0.24	-13.658	15.3068	-34.9087	16.1811	-4.08937	20.1383		0.24	-15.8168	13.5799	-25.486	12.4065	5.54067	14.8942		0.24	-8.78345	16.6862	-9.3233	19.9023	-4.71694	23.6553		0.24	-9.54061
0.26	72.0777	27.9235	3.07564	20.3517	3.88331	27.3608		0.25	93.6662	29.7779	-21.488	25.0544	-4.50298	27.7692		0.25	46.0926	22.6291	85.5952	17.2311	-35.6174	21.0741		0.25	-15.5937	15.2959	-35.2872	16.0065	-5.3474	20.1629		0.25	-15.6548	13.3886	-26.2862	12.3111	6.06467	14.7958		0.25	-8.31885	16.8115	-8.68263	19.9622	-4.02529	23.7567		0.25	-8.59643
0.27	69.595	28.0195	0.93314	19.9064	3.24922	27.2426		0.26	94.4697	29.8572	-20.7324	25.3299	-3.75327	27.8377		0.26	45.1185	22.7315	85.4611	17.1371	-33.9426	21.0918		0.26	-17.5098	15.2778	-35.6133	15.8583	-6.72442	20.1802		0.26	-15.5247	13.1977	-26.8404	12.2529	6.66386	14.696		0.26	-7.79019	16.9417	-7.90709	19.9946	-3.28672	23.8582		0.26	-7.81727
0.28	66.9751	28.134	-1.22106	19.552	2.61364	27.1115		0.27	94.9556	29.9494	-19.7856	25.6308	-2.98411	27.8827		0.27	44.1107	22.8336	85.2316	17.0922	-32.1612	21.1044		0.27	-19.3211	15.2652	-35.8312	15.7176	-8.20429	20.1913		0.27	-15.4154	13.017	-27.2954	12.2037	7.33536	14.5973		0.27	-7.26854	17.0883	-7.05064	20.0146	-2.49135	23.959		0.27	-7.2108
0.29	64.1477	28.2548	-3.39107	19.3009	1.98743	26.9684		0.28	95.0888	30.0543	-18.6425	25.9643	-2.19864	27.9054		0.28	43.0352	22.9191	84.8844	17.098	-30.2869	21.1102		0.28	-21.0416	15.2604	-35.9176	15.5787	-9.77391	20.1963		0.28	-15.1524	12.8634	-27.862	12.1337	8.07096	14.5023		0.28	-6.82342	17.2637	-6.16802	20.025	-1.6308	24.0584		0.28	-6.73583
0.3	61.0556	28.3706	-5.54749	19.1487	1.38165	26.8146		0.29	94.8099	30.1717	-17.3714	26.3285	-1.39963	27.9077		0.29	41.9504	22.9847	84.4173	17.1456	-28.3353	21.1068		0.29	-22.7692	15.2507	-35.8504	15.4532	-11.4204	20.1949		0.29	-14.5322	12.742	-28.5299	12.0633	8.86021	14.4133		0.29	-6.44099	17.4647	-5.25478	20.0238	-0.70135	24.1562		0.29	-6.34447
0.31	57.7134	28.4732	-7.64343	19.0875	0.80381	26.6513		0.3	94.0842	30.2999	-16.0618	26.7144	-0.58845	27.8922		0.3	40.8667	23.0295	83.8031	17.2202	-26.3231	21.0921		0.3	-24.5693	15.2263	-35.5967	15.3576	-13.1336	20.1881		0.3	-13.5288	12.6587	-29.2868	12.019	9.69441	14.3329		0.3	-6.03759	17.6807	-4.33863	20.0046	0.29664	24.2522		0.3	-5.99736
0.32	54.2135	28.5621	-9.65128	19.1092	0.2572	26.4798		0.31	92.9465	30.4347	-14.7846	27.1089	0.23288	27.8617		0.31	39.7378	23.0546	83.027	17.3122	-24.267	21.0639		0.31	-26.4212	15.1893	-35.1897	15.2991	-14.9023	20.1777		0.31	-12.1837	12.6274	-30.0799	12.0028	10.5668	14.264		0.31	-5.50235	17.9081	-3.50836	19.9556	1.361	24.3459		0.31	-5.66025
0.33	50.6548	28.6453	-11.5784	19.2081	-0.25483	26.3017		0.32	91.4573	30.5752	-13.5341	27.4923	1.06202	27.8198		0.32	38.5729	23.0701	82.1183	17.4206	-22.1839	21.0202		0.32	-28.2776	15.1418	-34.6727	15.2716	-16.7079	20.1642		0.32	-10.5907	12.65	-30.7052	11.9971	11.4698	14.2086		0.32	-4.78416	18.1445	-2.79984	19.8652	2.48856	24.4373		0.32	-5.29773
0.34	47.0728	28.7323	-13.3992	19.3851	-0.72786	26.1193		0.33	89.6306	30.7186	-12.2325	27.8479	1.89775	27.77		0.33	37.4359	23.0874	81.1227	17.5563	-20.0905	20.9593		0.33	-30.1209	15.0871	-34.042	15.269	-18.5264	20.148		0.33	-8.94249	12.7023	-31.0812	11.996	12.3972	14.1681		0.33	-3.95005	18.3753	-2.13471	19.7326	3.67492	24.5257		0.33	-4.91063
0.35	43.4524	28.8166	-15.0283	19.64	-1.16103	25.9352		0.34	87.4551	30.8565	-10.7996	28.178	2.73985	27.7163		0.34	36.342	23.1127	80.0371	17.734	-18.0011	20.8799		0.34	-31.9217	15.0414	-33.3219	15.2832	-20.3358	20.1304		0.34	-7.55529	12.7619	-31.2192	12.0111	13.347	14.1437		0.34	-3.16118	18.595	-1.42234	19.573	4.91199	24.6106		0.34	-4.52874
0.36	39.7542	28.8696	-16.4236	19.9615	-1.55915	25.7521		0.35	84.9591	30.9883	-9.2232	28.4991	3.58724	27.6623		0.35	35.2668	23.1459	78.8466	17.9524	-15.9273	20.7813		0.35	-33.667	15.0219	-32.5123	15.3071	-22.1196	20.1135		0.35	-6.48613	12.8299	-31.0502	12.0467	14.3155	14.136		0.35	-2.56017	18.8115	-0.61268	19.407	6.18941	24.6912		0.35	-4.1888
0.37	35.9061	28.8622	-17.6463	20.3293	-1.92755	25.5726		0.36	82.1747	31.1181	-7.57437	28.8209	4.43743	27.6112		0.36	34.1992	23.1801	77.5633	18.1949	-13.8791	20.6632		0.36	-35.3262	15.026	-31.5847	15.3365	-23.858	20.0978		0.36	-5.53489	12.9155	-30.7318	12.1017	15.295	14.1457		0.36	-2.1275	19.0301	0.29711	19.2425	7.49608	24.7665		0.36	-3.93238
0.38	31.8842	28.7837	-18.7492	20.7259	-2.27264	25.3996		0.37	79.096	31.2369	-5.93125	29.1418	5.29003	27.5667		0.37	33.1329	23.2066	76.1997	18.4485	-11.8676	20.5267		0.37	-36.872	15.0343	-30.5124	15.3729	-25.5258	20.0835		0.37	-4.45191	13.022	-30.4697	12.1831	16.2784	14.1726		0.37	-1.72549	19.2414	1.2564	19.0851	8.81628	24.8349		0.37	-3.78553
0.39	27.8064	28.6422	-19.6946	21.1415	-2.60044	25.2354		0.38	75.7259	31.3218	-4.33586	29.4546	6.14496	27.5321		0.38	32.008	23.2226	74.746	18.7115	-9.9044	20.3743		0.38	-38.3482	15.0361	-29.2852	15.4249	-27.1095	20.0706		0.38	-3.14297	13.1584	-30.3926	12.2919	17.2626	14.2163		0.38	-1.26386	19.4378	2.23011	18.9403	10.1343	24.8954		0.38	-3.69349
0.4	23.8264	28.4528	-20.449	21.5621	-2.91539	25.0821		0.39	72.0953	31.3556	-2.81875	29.7471	7.00088	27.5099		0.39	30.7972	23.2305	73.1379	18.9893	-7.99689	20.2092		0.39	-39.8152	15.0391	-27.934	15.4922	-28.6019	20.0597		0.39	-1.81643	13.3309	-30.4461	12.423	18.2473	14.2762		0.39	-0.78422	19.6225	3.12525	18.8064	11.4363	24.9465		0.39	-3.59359
0.41	19.9506	28.2272	-21.0317	21.9742	-3.22523	24.9418		0.4	68.2084	31.3414	-1.40508	30.0103	7.8559	27.5022		0.4	29.5293	23.234	71.3212	19.2838	-6.14974	20.0349		0.4	-41.2714	15.0519	-26.5111	15.5658	-29.9887	20.0516		0.4	-0.70299	13.5232	-30.5119	12.5584	19.2307	14.3517		0.4	-0.32862	19.8019	3.80571	18.6845	12.707	24.9858		0.4	-3.47741
0.42	16.0686	27.9694	-21.4187	22.3686	-3.54035	24.8155		0.41	64.0429	31.2895	-0.09386	30.2445	8.71024	27.5103		0.41	28.273	23.2403	69.3187	19.5909	-4.36857	19.856		0.41	-42.6491	15.0743	-25.0986	15.6411	-31.2556	20.0471		0.41	0.223	13.7242	-30.4636	12.6785	20.2091	14.4414		0.41	0.10558	19.9746	4.27599	18.5781	13.9262	25.0115		0.41	-3.36044
0.43	12.0986	27.6754	-21.5385	22.7379	-3.87009	24.7047		0.42	59.6324	31.199	1.14306	30.4553	9.5644	27.535		0.42	27.1041	23.257	67.1763	19.906	-2.66003	19.6774		0.42	-43.8893	15.1059	-23.7382	15.7197	-32.3953	20.046		0.42	1.19079	13.9447	-30.1075	12.779	21.1803	14.5442		0.42	0.47625	20.1318	4.63769	18.4859	15.0751	25.0219		0.42	-3.27781
0.44	8.0359	27.3422	-21.3866	23.0747	-4.22385	24.61		0.43	55.1218	31.067	2.33227	30.6504	10.4185	27.5763		0.43	25.9987	23.2807	64.9377	20.2235	-1.02899	19.5045		0.43	-45.008	15.1528	-22.4001	15.7953	-33.4047	20.0475		0.43	2.19692	14.1699	-29.3748	12.8806	22.141	14.6587		0.43	0.75978	20.2618	4.97226	18.3974	16.1397	25.015		0.43	-3.2579
0.45	3.93527	26.9759	-21.0173	23.384	-4.61217	24.5316		0.44	50.6772	30.8996	3.47288	30.8305	11.2714	27.6336		0.44	24.876	23.2978	62.6708	20.5272	0.52202	19.3427		0.44	-46.0319	15.2144	-21.041	15.8519	-34.2798	20.0502		0.44	3.07401	14.3594	-28.4445	13.0078	23.0854	14.7839		0.44	1.02402	20.358	5.28084	18.3131	17.1066	24.9891		0.44	-3.2717
0.46	-0.10906	26.5813	-20.4633	23.6766	-5.04295	24.469		0.45	46.3333	30.6965	4.5379	30.9931	12.1215	27.7057		0.45	23.6963	23.301	60.4609	20.8013	1.99002	19.1974		0.45	-46.9676	15.2829	-19.6836	15.88	-35.0165	20.0525		0.45	3.90266	14.4965	-27.5949	13.1695	24.0062	14.9186		0.45	1.30849	20.4248	5.52542	18.2564	17.965	24.9427		0.45	-3.27826
0.47	-4.00479	26.1546	-19.7344	23.956	-5.52316	24.4216		0.46	42.0076	30.4401	5.50355	31.1381	12.966	27.7907		0.46	22.4547	23.2901	58.3146	21.0486	3.37089	19.0737		0.46	-47.8479	15.3512	-18.3854	15.8797	-35.6158	20.0533		0.46	4.91947	14.6055	-26.863	13.3447	24.8973	15.0621		0.46	1.60541	20.4641	5.73235	18.2352	18.7076	24.8741		0.46	-3.25599
0.48	-7.73796	25.7008	-18.8696	24.2172	-6.0586	24.3888		0.47	37.5955	30.1159	6.36998	31.2661	13.801	27.8863		0.47	21.1699	23.2623	56.1084	21.2799	4.66153	18.9764		0.47	-48.7012	15.42	-17.1837	15.8572	-36.0821	20.0515		0.47	6.08655	14.7172	-26.0526	13.5283	25.753	15.2137		0.47	1.85582	20.4876	5.96992	18.2378	19.3282	24.7826		0.47	-3.20436
0.49	-11.375	25.2403	-17.8961	24.4559	-6.6557	24.3701		0.48	32.9968	29.7327	7.1212	31.3787	14.6227	27.9896		0.48	19.8448	23.2177	53.7572	21.4977	5.86058	18.9099		0.48	-49.4986	15.4908	-16.1029	15.8221	-36.421	20.0455		0.48	7.18471	14.8485	-25.1339	13.7149	26.5649	15.3731		0.48	2.00556	20.5145	6.22057	18.259	19.8238	24.6684		0.48	-3.19376
0.5	-14.9826	24.7897	-16.7857	24.6672	-7.32234	24.3654		0.49	28.1935	29.3122	7.71218	31.47	15.4268	28.0977		0.49	18.4222	23.1578	51.2923	21.6987	6.96721	18.8774		0.49	-50.1727	15.5538	-15.1321	15.7855	-36.6392	20.0331		0.49	8.12393	14.9921	-24.1872	13.8876	27.3239	15.5389		0.49	2.04652	20.5555	6.41821	18.2977	20.1944	24.5321		0.49	-3.32877
0.51	-18.6298	24.3482	-15.5244	24.8451	-8.0663	24.3741		0.5	23.3278	28.8649	8.09001	31.5294	16.2077	28.2075		0.5	16.8702	23.0778	48.7802	21.8809	7.97854	18.8817		0.5	-50.7112	15.6052	-14.2245	15.7592	-36.7441	20.0127		0.5	9.00892	15.1395	-23.0324	14.0567	28.0237	15.7106		0.5	2.04719	20.6033	6.51005	18.3407	20.4425	24.3749		0.5	-3.60107
0.52	-22.3515	23.9147	-14.1425	24.9835	-8.89313	24.396		0.51	18.604	28.3958	8.20417	31.5538	16.9592	28.3157		0.51	15.2329	22.9748	46.2627	22.0365	8.8921	18.9246		0.51	-51.1665	15.6562	-13.3865	15.7483	-36.7452	19.983		0.51	9.93149	15.2773	-21.611	14.2311	28.6609	15.8889		0.51	2.09148	20.649	6.48699	18.3685	20.5722	24.1986		0.51	-3.89535
0.53	-26.046	23.5069	-12.7005	25.0827	-9.80632	24.4314		0.52	14.1428	27.9114	8.06076	31.5485	17.6751	28.4194		0.52	13.5445	22.8503	43.7951	22.1561	9.70571	19.0068		0.52	-51.591	15.7174	-12.6426	15.7449	-36.6505	19.9418		0.52	10.9089	15.387	-20.1214	14.4044	29.2346	16.0733		0.52	2.21205	20.6927	6.36279	18.38	20.5922	24.0058		0.52	-4.11109
0.54	-29.5354	23.1454	-11.2667	25.1533	-10.8078	24.481		0.53	9.95015	27.4085	7.73238	31.5211	18.3494	28.5161		0.53	11.7873	22.7047	41.4221	22.2407	10.4167	19.1279		0.53	-52.0033	15.7855	-12.0194	15.7308	-36.4659	19.8867		0.53	12.0036	15.4705	-18.597	14.5706	29.7396	16.2632		0.53	2.40115	20.7316	6.16107	18.3868	20.5113	23.7998		0.53	-4.25554
0.55	-32.7514	22.8362	-9.84762	25.2084	-11.8972	24.5456		0.54	5.97859	26.8841	7.28732	31.4749	18.9765	28.6038		0.54	9.96505	22.5397	39.1406	22.3065	11.0232	19.286		0.54	-52.4163	15.8487	-11.5783	15.693	-36.1978	19.8166		0.54	13.2601	15.5505	-16.9791	14.7366	30.1709	16.4574		0.54	2.6545	20.76	5.97467	18.3921	20.3356	23.5839		0.54	-4.39046
0.56	-35.7715	22.5801	-8.45006	25.2478	-13.0739	24.626		0.55	2.15377	26.3508	6.73297	31.4079	19.5512	28.6808		0.55	8.11836	22.36	36.9297	22.3679	11.5234	19.4782		0.55	-52.831	15.8967	-11.3697	15.6357	-35.8537	19.731		0.55	14.6559	15.6361	-15.3437	14.9227	30.5279	16.6549		0.55	2.93441	20.7761	5.89339	18.3914	20.0736	23.3626		0.55	-4.58329
0.57	-38.6759	22.3743	-7.08798	25.2692	-14.3367	24.7228		0.56	-1.60306	25.8262	6.03267	31.3185	20.067	28.746		0.56	6.24456	22.1777	34.7577	22.4205	11.9147	19.7005		0.56	-53.2445	15.9294	-11.3824	15.5738	-35.4398	19.6303		0.56	15.9926	15.7306	-13.9039	15.1009	30.813	16.854		0.56	3.18494	20.7839	5.92645	18.3835	19.7356	23.1407		0.56	-4.83406
0.58	-41.4907	22.2111	-5.71915	25.2828	-15.6817	24.8368		0.57	-5.34565	25.3173	5.13188	31.2059	20.5175	28.7984		0.57	4.26818	22.0067	32.6146	22.4633	12.1944	19.9484		0.57	-53.6733	15.9569	-11.5427	15.5243	-34.9636	19.515		0.57	17.2327	15.8185	-12.7787	15.2399	31.027	17.0538		0.57	3.37048	20.7891	6.04973	18.3697	19.3311	22.9228		0.57	-5.12439
0.59	-44.2489	22.0799	-4.31868	25.2917	-17.1017	24.9681		0.58	-9.07714	24.8169	3.9906	31.066	20.8971	28.8378		0.58	2.15862	21.8469	30.5012	22.5107	12.3624	20.2165		0.58	-54.1616	15.9865	-11.7236	15.5029	-34.4315	19.3857		0.58	18.4678	15.8764	-11.6939	15.3495	31.1738	17.2533		0.58	3.54683	20.7996	6.21173	18.35	18.871	22.713		0.58	-5.45875
0.6	-46.9578	21.9757	-2.96058	25.2836	-18.5862	25.1171		0.59	-12.7558	24.3226	2.63317	30.8963	21.2017	28.8643		0.59	-0.0176	21.6857	28.3866	22.5686	12.4204	20.4989		0.59	-54.7062	16.0189	-11.8559	15.5143	-33.8453	19.2432		0.59	19.7502	15.9129	-10.4976	15.4412	31.2609	17.4511		0.59	3.81175	20.8243	6.37668	18.3206	18.3635	22.5158		0.59	-5.85942
0.61	-49.5198	21.912	-1.74651	25.2525	-20.1227	25.284		0.6	-16.2857	23.846	1.18539	30.7007	21.4295	28.8784		0.6	-2.17643	21.515	26.251	22.6281	12.3712	20.7899		0.6	-55.2656	16.0545	-12.013	15.544	-33.2064	19.0891		0.6	20.9251	15.9482	-9.18464	15.5231	31.2952	17.6459		0.6	4.18719	20.8677	6.60068	18.2821	17.8189	22.3352		0.6	-6.26661
0.62	-51.8523	21.9073	-0.71208	25.2007	-21.7006	25.4678		0.61	-19.5632	23.4016	-0.19103	30.4814	21.5814	28.8812		0.61	-4.29489	21.3416	24.1337	22.687	12.218	21.0837		0.61	-55.8	16.0911	-12.2922	15.5707	-32.5189	18.925		0.61	21.9528	16.0001	-7.7685	15.598	31.2852	17.8355		0.61	4.64995	20.9262	6.94464	18.2412	17.2473	22.1755		0.61	-6.68162
0.63	-53.9861	21.9668	0.15902	25.1276	-23.3101	25.6673		0.62	-22.5566	22.9998	-1.41614	30.2384	21.6595	28.8734		0.62	-6.39642	21.1817	22.0947	22.7501	11.9638	21.3748		0.62	-56.2957	16.1206	-12.673	15.5863	-31.7855	18.7529		0.62	23.0262	16.0766	-6.38417	15.6638	31.2385	18.018		0.62	5.19198	20.9831	7.41843	18.2045	16.6564	22.0402		0.62	-7.13711
0.64	-55.9618	22.0852	0.87746	25.0269	-24.9381	25.8807		0.63	-25.3265	22.6495	-2.53178	29.9741	21.6663	28.8564		0.63	-8.45403	21.051	20.1793	22.8139	11.6121	21.6573		0.63	-56.7852	16.1378	-13.0961	15.5964	-31.0047	18.5758		0.63	24.347	16.1739	-5.16634	15.7288	31.1586	18.1918		0.63	5.81599	21.0198	8.02094	18.1737	16.0506	21.9323		0.63	-7.65714
0.65	-57.7576	22.2548	1.48266	24.9054	-26.5688	26.106		0.64	-27.961	22.3483	-3.65636	29.6948	21.6076	28.8312		0.64	-10.4362	20.9585	18.3679	22.8718	11.1683	21.926		0.64	-57.3245	16.1483	-13.5733	15.6101	-30.1779	18.3965		0.64	25.8843	16.292	-3.96684	15.8048	31.0479	18.3555		0.64	6.52768	21.0335	8.75323	18.1467	15.4286	21.8536		0.64	-8.24494
0.66	-59.3511	22.4647	2.01318	24.7717	-28.1849	26.341		0.65	-30.5088	22.0804	-4.89994	29.4032	21.4899	28.7988		0.65	-12.3519	20.9039	16.5781	22.9259	10.6393	22.1769		0.65	-57.9257	16.1598	-14.109	15.6343	-29.3088	18.2184		0.65	27.4811	16.432	-2.71109	15.8757	30.9099	18.5079		0.65	7.3105	21.0346	9.57081	18.1248	14.792	21.805		0.65	-8.88447
0.67	-60.7634	22.7049	2.47649	24.6247	-29.7713	26.5823		0.66	-32.9819	21.8382	-6.26873	29.0906	21.319	28.7608		0.66	-14.2459	20.8752	14.7215	22.9803	10.032	22.406		0.66	-58.6009	16.1714	-14.6371	15.6716	-28.3967	18.0448		0.66	28.963	16.5629	-1.54946	15.9069	30.7492	18.6481		0.66	8.15153	21.0387	10.3763	18.1129	14.1478	21.7859		0.66	-9.59786
0.68	-61.9968	22.9705	2.86044	24.4652	-31.3161	26.8263		0.67	-35.3832	21.6255	-7.64592	28.7482	21.1017	28.7183		0.67	-16.1392	20.8582	12.7619	23.0347	9.35534	22.6099		0.67	-59.3157	16.1764	-15.1352	15.7159	-27.4395	17.8789		0.67	30.1919	16.6365	-0.73865	15.865	30.5722	18.7757		0.67	9.04803	21.0538	11.11	18.1092	13.5005	21.7952		0.67	-10.3853
0.69	-63.0402	23.2594	3.14806	24.2922	-32.8066	27.0695		0.68	-37.6888	21.4509	-8.86077	28.3801	20.8459	28.6726		0.68	-17.9922	20.848	10.7531	23.091	8.61616	22.7854		0.68	-60.0071	16.1743	-15.6212	15.7602	-26.4401	17.7243		0.68	31.1971	16.6658	-0.23483	15.7649	30.3868	18.8909		0.68	9.96327	21.0791	11.8771	18.1095	12.8479	21.8316		0.68	-11.1584
0.7	-63.9078	23.5748	3.33471	24.1032	-34.2302	27.3091		0.69	-39.8749	21.3292	-9.78583	27.9972	20.5599	28.6242		0.69	-19.7725	20.8476	8.80595	23.1517	7.81796	22.9302		0.69	-60.6427	16.1741	-16.0714	15.8067	-25.4054	17.5849		0.69	32.0928	16.692	0.39098	15.6726	30.1931	18.9945		0.69	10.852	21.097	12.8164	18.1096	12.191	21.8928		0.69	-11.8943
0.71	-64.5938	23.9262	3.40485	23.9008	-35.573	27.5426		0.7	-41.9151	21.2729	-10.4078	27.6085	20.2518	28.5737		0.7	-21.4905	20.8592	7.00343	23.2114	6.96647	23.0431		0.7	-61.225	16.1849	-16.4464	15.8571	-24.3399	17.4646		0.7	32.992	16.7271	1.36233	15.6226	29.9902	19.0876		0.7	11.711	21.0932	13.9468	18.1135	11.5331	21.976		0.7	-12.6706
0.72	-65.0564	24.3163	3.31417	23.6879	-36.8219	27.7682		0.71	-43.7887	21.285	-10.8251	27.22	19.9288	28.5216		0.71	-23.1148	20.8826	5.3591	23.2589	6.07224	23.1236		0.71	-61.825	16.2084	-16.7557	15.9123	-23.2483	17.3659		0.71	33.9003	16.7464	2.46512	15.5953	29.7801	19.1711		0.71	12.5542	21.0773	15.1691	18.131	10.8737	22.0778		0.71	-13.554
0.73	-65.2639	24.7343	3.03564	23.4685	-37.9658	27.985		0.72	-45.4905	21.3562	-11.1721	26.8382	19.5979	28.4678		0.72	-24.6326	20.9185	3.81004	23.281	5.14764	23.1718		0.72	-62.4915	16.2401	-17.0488	15.9696	-22.1317	17.2905		0.72	34.7941	16.7387	3.45418	15.5668	29.5638	19.2464		0.72	13.3905	21.0597	16.3936	18.1632	10.2142	22.1943		0.72	-14.5546
0.74	-65.2318	25.1661	2.57593	23.253	-38.995	28.1928		0.73	-47.053	21.468	-11.5254	26.4692	19.2644	28.4123		0.73	-26.1187	20.9673	2.25357	23.2768	4.20402	23.1886		0.73	-63.1644	16.2699	-17.3452	16.0173	-20.9891	17.2397		0.73	35.7975	16.7344	4.34421	15.5195	29.3341	19.3139		0.73	14.243	21.0469	17.6008	18.208	9.5603	22.3213		0.73	-15.6189
0.75	-65.0268	25.6061	1.99734	23.0606	-39.8998	28.3921		0.74	-48.5575	21.6058	-11.8612	26.1168	18.9317	28.3546		0.74	-27.6239	21.0265	0.62175	23.2561	3.25331	23.1753		0.74	-63.7966	16.2911	-17.6439	16.0453	-19.8219	17.214		0.74	36.8663	16.7466	5.03142	15.4339	29.0821	19.3737		0.74	15.0978	21.0431	18.7867	18.2656	8.91695	22.4542		0.74	-16.7056
0.76	-64.6982	26.0546	1.38256	22.9031	-40.6691	28.5843		0.75	-50.0905	21.7649	-12.1042	25.7862	18.6028	28.294		0.75	-29.0708	21.0903	-1.05161	23.2198	2.30619	23.1343		0.75	-64.3862	16.3048	-17.9399	16.0566	-18.6354	17.2136		0.75	37.63	16.7492	5.32202	15.2895	28.8048	19.4265		0.75	15.8752	21.0427	19.918	18.3347	8.28613	22.5888		0.75	-17.7734
0.77	-64.2759	26.5167	0.76592	22.7725	-41.2929	28.771		0.76	-51.6846	21.9514	-12.1953	25.4815	18.2804	28.2294		0.76	-30.3671	21.1517	-2.6653	23.156	1.36934	23.0683		0.76	-64.8587	16.3204	-18.236	16.0626	-17.4355	17.2378		0.76	38.0024	16.7221	5.32037	15.105	28.4961	19.4741		0.76	16.5314	21.0293	21.0392	18.4109	7.66963	22.7218		0.76	-18.7934
0.78	-63.791	26.9958	0.1041	22.6545	-41.7651	28.9545		0.77	-53.3044	22.1743	-12.1041	25.2009	17.966	28.16		0.77	-31.5139	21.2034	-4.17516	23.0556	0.4486	22.9803		0.77	-65.1231	16.345	-18.5271	16.0742	-16.2295	17.2853		0.77	38.1969	16.6705	5.3338	14.9231	28.143	19.5177		0.77	17.1072	20.9978	22.2117	18.4891	7.0645	22.8495		0.77	-19.8007
0.79	-63.2745	27.487	-0.63182	22.545	-42.0803	29.1369		0.78	-54.8734	22.4362	-11.8406	24.9401	17.6587	28.0847		0.78	-32.5912	21.239	-5.59718	22.9202	-0.45195	22.8735		0.78	-65.2038	16.3762	-18.804	16.0965	-15.028	17.3545		0.78	38.2881	16.5983	5.67066	14.7726	27.7341	19.5576		0.78	17.6769	20.9643	23.3961	18.5705	6.46783	22.9688		0.78	-20.8394
0.8	-62.7457	27.9858	-1.44383	22.4523	-42.2332	29.3214		0.79	-56.3167	22.7278	-11.4742	24.7014	17.3579	28.0028		0.79	-33.656	21.2587	-6.96317	22.7574	-1.3284	22.7516		0.79	-65.2114	16.4119	-19.0644	16.1312	-13.8397	17.4433		0.79	38.2679	16.5067	6.31917	14.648	27.2634	19.5946		0.79	18.2471	20.9417	24.5327	18.656	5.8823	23.077		0.79	-21.9105
0.81	-62.2013	28.4897	-2.35609	22.3852	-42.2181	29.5112		0.8	-57.5791	23.0279	-11.076	24.4887	17.064	27.9134		0.8	-34.7312	21.273	-8.28778	22.5793	-2.17657	22.6183		0.8	-65.1774	16.4538	-19.2924	16.1734	-12.6703	17.549		0.8	38.1694	16.4109	6.83134	14.5208	26.7244	19.6295		0.8	18.7674	20.9285	25.5917	18.7427	5.30903	23.1726		0.8	-23.0166
0.82	-61.6325	28.9942	-3.38281	22.3489	-42.0316	29.7086		0.81	-58.6938	23.3174	-10.6906	24.3067	16.7768	27.8158		0.81	-35.8201	21.2986	-9.57679	22.3964	-2.9968	22.4771		0.81	-65.05	16.5032	-19.4789	16.2116	-11.5267	17.6686		0.81	38.0524	16.3289	6.9892	14.3818	26.1076	19.6628		0.81	19.2314	20.9165	26.543	18.8321	4.74392	23.2544		0.81	-24.1379
0.83	-61.017	29.4918	-4.48743	22.3474	-41.6718	29.9144		0.82	-59.7903	23.5855	-10.327	24.1598	16.4956	27.7096		0.82	-36.8713	21.3427	-10.8127	22.2114	-3.7889	22.3323		0.82	-64.7857	16.5605	-19.633	16.2374	-10.4176	17.7991		0.82	38.041	16.2473	7.19529	14.2625	25.406	19.6951		0.82	19.6338	20.8932	27.3741	18.9303	4.18375	23.322		0.82	-25.2069
0.84	-60.3506	29.9777	-5.59974	22.3812	-41.1388	30.1291		0.83	-60.9757	23.8308	-9.96397	24.0457	16.2197	27.5946		0.83	-37.8183	21.3988	-11.9581	22.0216	-4.54777	22.1878		0.83	-64.382	16.6203	-19.7476	16.253	-9.34756	17.9373		0.83	38.0684	16.1522	7.87209	14.1836	24.6151	19.7269		0.83	19.9538	20.849	28.0955	19.0341	3.6307	23.3759		0.83	-26.1684
0.85	-59.6674	30.4463	-6.65341	22.4472	-40.4348	30.3522		0.84	-62.2403	24.0588	-9.59596	23.954	15.95	27.4709		0.84	-38.6389	21.4563	-12.9977	21.8231	-5.2689	22.0473		0.84	-63.8338	16.6731	-19.7878	16.2675	-8.32024	18.08		0.84	38.0654	16.0566	8.86115	14.1121	23.7316	19.7586		0.84	20.2363	20.786	28.7039	19.133	3.08741	23.4173		0.84	-27.0652
0.86	-59.0247	30.8947	-7.6417	22.5323	-39.5648	30.5825		0.85	-63.4796	24.2723	-9.2389	23.8757	15.6879	27.3385		0.85	-39.3375	21.5096	-13.9704	21.6184	-5.95214	21.9136		0.85	-63.1472	16.7113	-19.7254	16.2865	-7.34134	18.2242		0.85	38.0921	15.9708	9.77654	13.9987	22.7544	19.7905		0.85	20.5572	20.7141	29.2128	19.2218	2.55288	23.4475		0.85	-27.9281
0.87	-58.5024	31.3241	-8.58382	22.6213	-38.5338	30.818		0.86	-64.6088	24.4673	-8.92114	23.8084	15.4328	27.198		0.86	-39.9211	21.5601	-14.9192	21.4213	-6.59891	21.7888		0.86	-62.3718	16.7372	-19.6256	16.3137	-6.41809	18.3671		0.86	38.194	15.9008	10.4954	13.8474	21.687	19.8225		0.86	20.8887	20.6346	29.6383	19.3051	2.02749	23.4682		0.86	-28.7502
0.88	-58.158	31.7335	-9.49108	22.716	-37.3471	31.0559		0.87	-65.593	24.6348	-8.6495	23.7556	15.1838	27.0502		0.87	-40.4106	21.612	-15.8631	21.2468	-7.2087	21.6741		0.87	-61.5509	16.7592	-19.6089	16.3502	-5.55465	18.5063		0.87	38.2527	15.8527	11.3032	13.7123	20.5369	19.8544		0.87	21.1865	20.5374	29.9561	19.3886	1.51485	23.4804		0.87	-29.518
0.89	-57.9549	32.1155	-10.3895	22.8179	-36.0128	31.2934		0.88	-66.3972	24.7654	-8.3767	23.7228	14.9413	26.896		0.88	-40.8335	21.673	-16.7853	21.1012	-7.78068	21.5697		0.88	-60.6549	16.7865	-19.7271	16.3897	-4.75385	18.6395		0.88	38.0745	15.8201	12.4023	13.6214	19.3115	19.8864		0.88	21.4959	20.4184	30.1759	19.4702	1.02074	23.4859		0.88	-30.2249
0.9	-57.8042	32.4619	-11.2898	22.9147	-34.5383	31.5274		0.89	-67.0353	24.8509	-8.05282	23.7111	14.7062	26.7364		0.89	-41.1959	21.7518	-17.6657	20.9822	-8.3154	21.4747		0.89	-59.6149	16.8285	-19.9192	16.4282	-4.02179	18.765		0.89	37.4555	15.7832	13.6816	13.5744	18.0169	19.9185		0.89	21.8212	20.2759	30.3518	19.5478	0.55087	23.487		0.89	-30.8717
0.91	-57.6585	32.7719	-12.1485	23.0005	-32.931	31.7545		0.9	-67.5897	24.8868	-7.65245	23.7177	14.4776	26.572		0.9	-41.5117	21.8515	-18.5005	20.8854	-8.81382	21.3879		0.9	-58.381	16.8833	-20.0989	16.4659	-3.36102	18.8811		0.9	36.5793	15.7473	14.9453	13.5574	16.661	19.9505		0.9	22.1458	20.1073	30.5223	19.6202	0.1096	23.4861		0.9	-31.3732
0.92	-57.4998	33.0479	-12.8849	23.089	-31.1995	31.9715		0.91	-68.1248	24.8772	-7.2017	23.7292	14.2526	26.4029		0.91	-41.7783	21.968	-19.3047	20.8057	-9.27798	21.3073		0.91	-56.9653	16.936	-20.203	16.5026	-2.77355	18.9866		0.91	35.8337	15.7287	16.1639	13.5511	15.2533	19.9818		0.91	22.4849	19.9187	30.6663	19.6812	-0.29811	23.4851		0.91	-31.6689
0.93	-57.3081	33.2854	-13.4598	23.1912	-29.3527	32.1758		0.92	-68.625	24.8335	-6.77308	23.7303	14.0298	26.2295		0.92	-41.9822	22.0942	-20.0966	20.7448	-9.71063	21.2301		0.92	-55.4239	16.9708	-20.1974	16.5396	-2.26265	19.0805		0.92	35.2456	15.7298	17.3299	13.537	13.803	20.0111		0.92	22.8373	19.7228	30.6388	19.7256	-0.66935	23.4852		0.92	-31.822
0.94	-57.1013	33.477	-13.9373	23.2961	-27.4024	32.3648		0.93	-68.9977	24.7679	-6.45165	23.7157	13.8107	26.0518		0.93	-42.1072	22.2266	-20.864	20.7169	-10.1123	21.1528		0.93	-53.8025	16.9827	-20.0601	16.5829	-1.83107	19.162		0.93	34.7194	15.7556	18.3646	13.5298	12.3185	20.0378		0.93	23.1625	19.5267	30.2987	19.7569	-1.00193	23.4874		0.93	-31.912
0.95	-56.9473	33.6218	-14.3759	23.3878	-25.3598	32.5358		0.94	-69.1709	24.6888	-6.27809	23.683	13.5965	25.8698		0.94	-42.1156	22.3684	-21.572	20.733	-10.4819	21.0722		0.94	-52.1375	16.9752	-19.8423	16.6397	-1.47848	19.2305		0.94	34.2334	15.809	19.3103	13.5571	10.8095	20.062		0.94	23.5005	19.3285	29.6893	19.7826	-1.293	23.4923		0.94	-31.9846
0.96	-56.9153	33.7225	-14.7926	23.4607	-23.2326	32.6872		0.95	-69.1188	24.6008	-6.20875	23.6304	13.3857	25.6837		0.95	-41.9623	22.5215	-22.2285	20.7888	-10.8168	20.9859		0.95	-50.4053	16.9496	-19.6699	16.7148	-1.20477	19.2857		0.95	34.0147	15.8713	20.4723	13.6466	9.28473	20.0829		0.95	23.9691	19.1246	28.949	19.8055	-1.53899	23.501		0.95	-32.08
0.97	-57.0026	33.7841	-15.2097	23.5136	-21.0285	32.8184		0.96	-68.8404	24.5051	-6.12585	23.5627	13.1752	25.4937		0.96	-41.6559	22.6841	-22.9179	20.8729	-11.1149	20.8916		0.96	-48.5961	16.916	-19.6036	16.8104	-1.01192	19.3275		0.96	34.1559	15.9335	22.0108	13.7928	7.75366	20.0996		0.96	24.5589	18.9155	28.1691	19.824	-1.73442	23.5143		0.96	-32.1771
0.98	-57.1372	33.8096	-15.635	23.548	-18.7601	32.9292		0.97	-68.3725	24.4018	-5.91037	23.4904	12.964	25.3004		0.97	-41.2495	22.8532	-23.7287	20.9778	-11.3767	20.7874		0.97	-46.7069	16.8942	-19.6062	16.9236	-0.90084	19.3558		0.97	34.4371	16.0038	23.593	13.9507	6.22432	20.1119		0.97	25.1703	18.7057	27.3573	19.8372	-1.87321	23.5328		0.97	-32.1921
0.99	-57.2328	33.8009	-16.0538	23.5696	-16.4404	33.0189		0.98	-67.7436	24.2922	-5.50189	23.4194	12.7521	25.1048		0.98	-40.8054	23.0267	-24.6432	21.1071	-11.6028	20.6717		0.98	-44.7066	16.8899	-19.6657	17.0422	-0.87059	19.3708		0.98	34.5419	16.0843	24.9064	14.1	4.69799	20.119		0.98	25.7797	18.5011	26.4887	19.8528	-1.94959	23.5571		0.98	-32.0319
1	-57.2205	33.7602	-16.4266	23.5916	-14.0791	33.0875		0.99	-66.9402	24.181	-4.9309	23.3432	12.5397	24.9067		0.99	-40.3508	23.1983	-25.5867	21.2703	-11.7926	20.544		0.99	-42.5653	16.8924	-19.8092	17.1471	-0.92001	19.373		0.99	34.3713	16.1682	26.041	14.2575	3.17744	20.1203		0.99	26.4098	18.31	25.5358	19.8783	-1.95787	23.5874		0.99	-31.6987
1.01	-57.0769	33.6865	-16.7012	23.6277	-11.6868	33.1344		1	-65.9184	24.0794	-4.33095	23.2501	12.3229	24.7063		1	-39.8768	23.3601	-26.5327	21.4709	-11.9443	20.405		1	-40.2676	16.8939	-19.9932	17.232	-1.04836	19.3628		1	34.036	16.22	27.2236	14.4377	1.67142	20.1152		1	27.0497	18.1374	24.4048	19.9084	-1.89216	23.6241		1	-31.2603
1.02	-56.825	33.5732	-16.8805	23.6826	-9.27747	33.1595		1.01	-64.6513	23.9997	-3.87597	23.129	12.0982	24.5044		1.01	-39.3503	23.5137	-27.5069	21.7043	-12.0554	20.256		1.01	-37.8339	16.8925	-20.1151	17.3093	-1.25465	19.3408		1.01	33.6894	16.2298	28.4441	14.6349	0.18733	20.1035		1.01	27.7029	17.9821	23.0384	19.9326	-1.74837	23.6674		1.01	-30.7632
1.03	-56.5269	33.4166	-16.9951	23.7547	-6.86553	33.1623		1.02	-63.1481	23.9496	-3.63046	22.9716	11.8686	24.3037		1.02	-38.7055	23.6675	-28.5193	21.9638	-12.127	20.0987		1.02	-35.338	16.8826	-20.1623	17.3906	-1.53582	19.3075		1.02	33.2162	16.2218	29.4624	14.8331	-1.27383	20.0843		1.02	28.3987	17.8429	21.5265	19.9505	-1.52534	23.7177		1.02	-30.245
1.04	-56.2394	33.2194	-17.0745	23.8342	-4.4643	33.1423		1.03	-61.4078	23.9359	-3.51493	22.7811	11.6363	24.1064		1.03	-37.8575	23.822	-29.5872	22.2431	-12.1631	19.935		1.03	-32.8522	16.8592	-20.2437	17.4809	-1.89036	19.2636		1.03	32.6277	16.2034	30.1975	15.0334	-2.71487	20.0574		1.03	29.152	17.7217	20.0153	19.9685	-1.22279	23.7753		1.03	-29.7441
1.05	-55.9516	32.9852	-17.1261	23.9068	-2.08659	33.0984		1.04	-59.4101	23.967	-3.41964	22.5784	11.4015	23.9139		1.04	-36.7979	23.9736	-30.7471	22.5349	-12.1641	19.7676		1.04	-30.408	16.8259	-20.4333	17.5782	-2.31796	19.21		1.04	32.078	16.1588	30.8431	15.263	-4.13456	20.0231		1.04	29.9342	17.6222	18.5709	19.9883	-0.84102	23.8397		1.04	-29.2473
1.06	-55.5533	32.7144	-17.1426	23.964	0.25323	33.0294		1.05	-57.1828	24.0453	-3.26042	22.3855	11.1641	23.7281		1.05	-35.6128	24.1263	-31.9844	22.8367	-12.1275	19.5998		1.05	-27.9937	16.7981	-20.7471	17.6719	-2.81537	19.1477		1.05	31.6835	16.0876	31.5061	15.5148	-5.52543	19.9816		1.05	30.7107	17.5415	17.1578	20.0117	-0.37795	23.9109		1.05	-28.6843
1.07	-54.9303	32.4064	-17.0991	24.0103	2.53758	32.9343		1.06	-54.7954	24.1641	-3.02154	22.2083	10.9236	23.551		1.06	-34.4348	24.2787	-33.2208	23.155	-12.0515	19.4351		1.06	-25.5582	16.7865	-21.1865	17.7526	-3.37811	19.078		1.06	31.5139	16.0256	32.1798	15.7377	-6.8807	19.9327		1.06	31.5156	17.4696	15.7027	20.0447	0.16979	23.9892		1.06	-27.9972
1.08	-54.0939	32.0664	-16.9403	24.0549	4.75205	32.8117		1.07	-52.295	24.3126	-2.7615	22.0397	10.6811	23.3848		1.07	-33.3444	24.4086	-34.4241	23.5009	-11.9354	19.2768		1.07	-23.0398	16.7879	-21.7462	17.8213	-4.0057	19.0023		1.07	31.7796	15.9852	33.0175	15.9372	-8.19883	19.8769		1.07	32.3535	17.4039	14.1802	20.0883	0.80302	24.0744		1.07	-27.2049
1.09	-53.1288	31.7004	-16.6363	24.1088	6.88706	32.6598		1.08	-49.6972	24.4841	-2.52985	21.8688	10.4369	23.232		1.08	-32.3132	24.4995	-35.6737	23.8671	-11.7794	19.1284		1.08	-20.4026	16.7947	-22.398	17.8844	-4.69829	18.9222		1.08	32.3927	15.9295	33.9511	16.1607	-9.47973	19.8148		1.08	33.2156	17.3496	12.6027	20.1313	1.52115	24.1668		1.08	-26.3549
1.1	-52.0457	31.3107	-16.2396	24.1795	8.93316	32.4768		1.09	-46.9797	24.6818	-2.33922	21.6914	10.1885	23.0952		1.09	-31.27	24.571	-37.0604	24.2292	-11.5837	18.993		1.09	-17.6361	16.7985	-23.119	17.9435	-5.45487	18.8387		1.09	33.0566	15.8301	34.6413	16.4138	-10.7191	19.7479		1.09	34.0617	17.3011	10.9978	20.1647	2.32426	24.2663		1.09	-25.4293
1.11	-50.8528	30.8977	-15.8067	24.2601	10.8785	32.2613		1.1	-44.1122	24.9136	-2.19704	21.5123	9.9359	22.9769		1.1	-30.169	24.6498	-38.6173	24.572	-11.3486	18.8731		1.1	-14.8202	16.7918	-23.8375	17.9954	-6.27164	18.7533		1.1	33.3696	15.6888	34.8086	16.6567	-11.9063	19.6773		1.1	34.8442	17.2428	9.44511	20.1888	3.20954	24.373		1.1	-24.3977
1.12	-49.5928	30.4603	-15.3215	24.3321	12.7127	32.0128		1.11	-41.1217	25.1755	-2.13917	21.3355	9.68159	22.8796		1.11	-28.9871	24.733	-40.3048	24.8949	-11.0761	18.771		1.11	-12.0691	16.7738	-24.478	18.0421	-7.14598	18.6673		1.11	33.274	15.5188	34.4632	16.8586	-13.0328	19.6045		1.11	35.5974	17.1682	8.03066	20.2038	4.17177	24.4871		1.11	-23.2702
1.13	-48.2801	30.0009	-14.7534	24.3823	14.4287	31.7309		1.12	-38.0745	25.4543	-2.21411	21.1665	9.42841	22.8059		1.12	-27.7391	24.8077	-42.0345	25.2005	-10.7684	18.6883		1.12	-9.40831	16.7483	-25.0446	18.0846	-8.07689	18.5818		1.12	33.0025	15.3239	33.9948	17.0488	-14.097	19.5308		1.12	36.3807	17.082	6.75966	20.2159	5.20807	24.6088		1.12	-22.1129
1.14	-46.869	29.5256	-14.1021	24.4083	16.0188	31.4156		1.13	-35.0146	25.7417	-2.44098	21.0114	9.17691	22.7582		1.13	-26.4541	24.867	-43.7433	25.4977	-10.4257	18.626		1.13	-6.78665	16.7262	-25.5993	18.114	-9.05996	18.4979		1.13	32.6175	15.1131	33.7323	17.2609	-15.0948	19.4573		1.13	37.2208	16.9868	5.59995	20.2307	6.31467	24.7386		1.13	-20.9673
1.15	-45.3371	29.0363	-13.325	24.4108	17.4767	31.0683		1.14	-31.9551	26.0381	-2.81169	20.8735	8.92866	22.7386		1.14	-25.1766	24.905	-45.4154	25.8006	-10.0502	18.5848		1.14	-4.17331	16.7135	-26.2283	18.1205	-10.0886	18.4165		1.14	32.1581	14.9071	33.6628	17.48	-16.0152	19.3849		1.14	38.1267	16.8786	4.51408	20.2466	7.48515	24.8771		1.14	-19.8028
1.16	-43.7176	28.5321	-12.3805	24.392	18.7985	30.6906		1.15	-28.9116	26.3395	-3.29308	20.7612	8.68611	22.7483		1.15	-23.9613	24.9204	-47.0876	26.108	-9.64596	18.5649		1.15	-1.57034	16.7039	-26.988	18.106	-11.1546	18.3391		1.15	31.9659	14.702	33.7157	17.6802	-16.8506	19.3145		1.15	39.0371	16.7515	3.50125	20.2503	8.71516	25.0249		1.15	-18.5857
1.17	-42.0751	28.0112	-11.3031	24.3652	19.9817	30.2852		1.16	-25.8822	26.6378	-3.79346	20.6924	8.45181	22.7887		1.16	-22.8306	24.9198	-48.8378	26.4027	-9.21608	18.5659		1.16	1.00305	16.6881	-27.8826	18.0752	-12.249	18.2666		1.16	32.2922	14.5038	33.947	17.8423	-17.6004	19.2475		1.16	39.8625	16.6029	2.59344	20.2307	10.0023	25.1832		1.16	-17.3521
1.18	-40.4324	27.4742	-10.1532	24.3402	21.0268	29.8553		1.17	-22.8596	26.9284	-4.22049	20.6789	8.23049	22.8608		1.17	-21.7695	24.9122	-50.6832	26.6708	-8.76295	18.5872		1.17	3.5394	16.6603	-28.8418	18.0243	-13.3612	18.1998		1.17	32.8154	14.321	34.3404	17.9687	-18.2673	19.1849		1.17	40.5723	16.4327	1.82001	20.1907	11.3398	25.3528		1.17	-16.1635
1.19	-38.7784	26.9233	-8.95069	24.3111	21.9368	29.4049		1.18	-19.8598	27.206	-4.57779	20.7182	8.02859	22.9648		1.18	-20.7595	24.9007	-52.5729	26.9121	-8.29178	18.6272		1.18	6.02575	16.6228	-29.7057	17.9515	-14.4824	18.1393		1.18	33.0045	14.1456	34.8085	18.0798	-18.8482	19.1274		1.18	41.2076	16.2365	1.18174	20.1371	12.7183	25.534		1.18	-15.0022
1.2	-37.0983	26.3636	-7.70291	24.2696	22.7178	28.9385		1.19	-16.9236	27.4561	-4.99981	20.8009	7.85215	23.1002		1.19	-19.7748	24.8786	-54.4708	27.129	-7.80904	18.6842		1.19	8.43724	16.5822	-30.3803	17.8664	-15.6027	18.0861		1.19	32.7963	13.9912	35.2185	18.1971	-19.3367	19.0755		1.19	41.8178	16.0119	0.69587	20.0759	14.1279	25.7266		1.19	-13.7836
1.21	-35.3935	25.8105	-6.44106	24.2131	23.3758	28.4619		1.2	-14.1008	27.6704	-5.62294	20.92	7.70613	23.2656		1.2	-18.7725	24.8443	-56.3422	27.3205	-7.32054	18.7567		1.2	10.7636	16.5422	-30.9275	17.7814	-16.7103	18.0408		1.2	32.493	13.8497	35.5303	18.3223	-19.729	19.0297		1.2	42.4201	15.76	0.36626	20.0064	15.5596	25.9302		1.2	-12.5191
1.22	-33.6824	25.2763	-5.17804	24.1401	23.9168	27.981		1.21	-11.4197	27.8573	-6.49278	21.0758	7.59788	23.4591		1.21	-17.732	24.8073	-58.1665	27.4947	-6.83136	18.8429		1.21	12.9807	16.508	-31.4219	17.6989	-17.7943	18.0035		1.21	32.283	13.692	35.7171	18.4434	-20.0286	18.9904		1.21	43.0271	15.4828	0.21708	19.9239	17.0058	26.1437		1.21	-11.2795
1.23	-31.98	24.7564	-3.83279	24.0434	24.3484	27.5019		1.22	-8.8512	28.0217	-7.55093	21.2832	7.5363	23.6781		1.22	-16.6549	24.781	-59.9653	27.6609	-6.34656	18.941		1.22	15.0407	16.4802	-31.8437	17.6112	-18.844	17.9743		1.22	31.9259	13.4972	35.7474	18.5481	-20.2411	18.9574		1.22	43.606	15.1908	0.27505	19.8276	18.4561	26.3659		1.22	-10.0708
1.24	-30.3105	24.2438	-2.32383	23.9163	24.6791	27.0305		1.23	-6.33064	28.1574	-8.65774	21.5677	7.52745	23.9196		1.23	-15.5089	24.7677	-61.7858	27.8126	-5.87029	19.0492		1.23	16.8886	16.4537	-32.1417	17.5121	-19.8523	17.9529		1.23	31.3938	13.2956	35.6189	18.6133	-20.3718	18.93		1.23	44.072	14.899	0.52554	19.7127	19.8997	26.595		1.23	-8.8849
1.25	-28.7219	23.7397	-0.68702	23.76	24.9174	26.573		1.24	-3.81191	28.2499	-9.67019	21.9341	7.57645	24.1799		1.24	-14.3135	24.7579	-63.6293	27.9313	-5.40627	19.1659		1.24	18.541	16.4275	-32.2896	17.4049	-20.8112	17.9389		1.24	30.909	13.119	35.3388	18.6302	-20.4249	18.9071		1.24	44.3983	14.616	0.92763	19.576	21.3292	26.8292		1.24	-7.75151
1.26	-27.2406	23.248	1.00918	23.5826	25.073	26.136		1.25	-1.31125	28.2877	-10.5568	22.3638	7.68691	24.4553		1.25	-13.1672	24.7448	-65.4375	28.0117	-4.95876	19.2892		1.25	20.1072	16.4076	-32.2811	17.2986	-21.7082	17.9322		1.25	30.4703	12.9688	35.0752	18.6167	-20.4047	18.8877		1.25	44.6529	14.3446	1.45057	19.4262	22.7335	27.066		1.25	-6.69661
1.27	-25.8496	22.7718	2.74359	23.3953	25.1594	25.7257		1.26	1.13132	28.2708	-11.3701	22.8401	7.86544	24.7415		1.26	-12.1607	24.7269	-67.155	28.0694	-4.53226	19.4175		1.26	21.6803	16.4007	-32.0956	17.1931	-22.5367	17.9322		1.26	30.1143	12.8621	34.966	18.5971	-20.3222	18.8716		1.26	44.92	14.1004	2.1276	19.2663	24.0958	27.3035		1.26	-5.72391
1.28	-24.5225	22.3195	4.46492	23.2071	25.19	25.348		1.27	3.52	28.2038	-12.178	23.3547	8.11733	25.0351		1.27	-11.2644	24.7034	-68.7077	28.1169	-4.12969	19.5492		1.27	23.2385	16.4073	-31.7223	17.0825	-23.2943	17.938		1.27	29.945	12.8043	35.0913	18.5897	-20.191	18.8583		1.27	45.2534	13.9007	2.9626	19.0966	25.4008	27.5396		1.27	-4.8683
1.29	-23.2378	21.9057	6.07728	23.0207	25.1749	25.0079		1.28	5.83874	28.0926	-13.0383	23.9035	8.44722	25.3327		1.28	-10.3752	24.672	-70.0863	28.156	-3.75292	19.6835		1.28	24.677	16.4276	-31.1909	16.9701	-23.9773	17.9486		1.28	29.9293	12.7666	35.5584	18.5892	-20.027	18.8472		1.28	45.5633	13.7378	3.9269	18.9201	26.6342	27.7718		1.28	-4.15494
1.3	-22.0112	21.5365	7.55941	22.833	25.1222	24.71		1.29	8.06765	27.95	-14.003	24.4845	8.86216	25.6307		1.29	-9.42379	24.6414	-71.3935	28.1832	-3.4053	19.8192		1.29	25.8864	16.4631	-30.5162	16.8653	-24.5832	17.963		1.29	29.7525	12.7241	36.4213	18.5789	-19.8428	18.8377		1.29	45.6831	13.5974	5.03913	18.7441	27.7793	27.9978		1.29	-3.55865
1.31	-20.8945	21.2041	9.01198	22.6363	25.0447	24.4574		1.3	10.2238	27.7843	-15.073	25.1002	9.36859	25.9257		1.3	-8.38828	24.6287	-72.6994	28.1894	-3.08857	19.9552		1.3	26.8462	16.513	-29.6652	16.765	-25.1121	17.9804		1.3	29.1053	12.6708	37.4868	18.5714	-19.6351	18.8305		1.3	45.5565	13.4885	6.34867	18.5776	28.8216	28.2149		1.3	-3.04908
1.32	-19.9112	20.9012	10.5497	22.4228	24.9591	24.2527		1.31	12.3184	27.593	-16.1378	25.7475	9.96922	26.2151		1.31	-7.26445	24.6358	-73.936	28.1721	-2.80263	20.0909		1.31	27.6164	16.5733	-28.5693	16.6647	-25.5639	17.9995		1.31	28.0669	12.6178	38.4096	18.5774	-19.4087	18.8259		1.31	45.268	13.4442	7.86817	18.4242	29.7508	28.4214		1.31	-2.59689
1.33	-19.0639	20.6337	12.2276	22.1853	24.8821	24.0981		1.32	14.3626	27.3673	-17.0933	26.4095	10.6668	26.4968		1.32	-6.10671	24.6531	-74.95	28.139	-2.54914	20.2263		1.32	28.28	16.6434	-27.1695	16.5758	-25.9399	18.0188		1.32	27.0205	12.5873	38.9407	18.6025	-19.1721	18.8235		1.32	44.9025	13.4816	9.49391	18.2783	30.5562	28.6157		1.32	-2.18851
1.34	-18.3491	20.4107	14.0694	21.9235	24.8275	23.9952		1.33	16.371	27.1034	-17.9435	27.0676	11.4658	26.7692		1.33	-5.02746	24.674	-75.6942	28.1046	-2.33131	20.3614		1.33	28.9143	16.7294	-25.5268	16.5108	-26.2451	18.0374		1.33	26.2444	12.5919	39.2753	18.6487	-18.9326	18.8229		1.33	44.482	13.5907	11.1299	18.1301	31.2268	28.796		1.33	-1.86676
1.35	-17.7145	20.231	16.0443	21.6589	24.8063	23.9446		1.34	18.3715	26.8173	-18.7395	27.709	12.3659	27.0317		1.34	-4.11215	24.6992	-76.2352	28.0782	-2.14977	20.4961		1.34	29.5675	16.836	-23.7451	16.4671	-26.4841	18.0541		1.34	25.8653	12.6203	39.6303	18.7032	-18.6981	18.8241		1.34	44.0087	13.7588	12.8013	17.9766	31.7553	28.9609		1.34	-1.6839
1.36	-17.1205	20.0877	18.0819	21.4157	24.8314	23.9461		1.35	20.3885	26.5363	-19.4856	28.3258	13.3687	27.2838		1.35	-3.34429	24.7232	-76.5875	28.0606	-2.00202	20.6302		1.35	30.2082	16.9632	-21.8752	16.4348	-26.6622	18.0679		1.35	25.9081	12.6541	40.0004	18.7684	-18.4742	18.8265		1.35	43.4624	13.9784	14.4911	17.8253	32.1364	29.1086		1.35	-1.62066
1.37	-16.6042	19.9772	20.1217	21.2058	24.9194	23.9987		1.36	22.3463	26.2757	-20.1697	28.9141	14.4741	27.5253		1.36	-2.61579	24.7372	-76.7611	28.049	-1.88575	20.764		1.36	30.7038	17.1049	-19.9226	16.4132	-26.7832	18.0778		1.36	26.1661	12.6908	40.5299	18.8578	-18.2646	18.8294		1.36	42.7974	14.2448	16.1344	17.6769	32.3658	29.2382		1.36	-1.61167
1.38	-16.2764	19.8951	22.1459	21.0313	25.0844	24.1011		1.37	24.139	26.0379	-20.8325	29.4685	15.6808	27.7561		1.37	-1.79705	24.7465	-76.8765	28.0334	-1.79873	20.8975		1.37	30.9006	17.2478	-17.8932	16.403	-26.8503	18.0826		1.37	26.1669	12.7317	41.3293	18.9558	-18.0736	18.8321		1.37	42.0074	14.5513	17.7517	17.5333	32.4394	29.3489		1.37	-1.6653
1.39	-16.2045	19.8348	24.1572	20.8814	25.3387	24.2515		1.38	25.744	25.8244	-21.5252	29.9813	16.9888	27.9762		1.38	-0.80715	24.7633	-77.0293	28.0039	-1.73499	21.031		1.38	30.7729	17.3844	-15.7839	16.4017	-26.8666	18.0817		1.38	25.5944	12.7818	42.2341	19.0151	-17.9014	18.8341		1.38	41.1286	14.8938	19.4195	17.4046	32.3552	29.4407		1.38	-1.84346
1.4	-16.3639	19.7947	26.1888	20.7424	25.6918	24.4476		1.39	27.2069	25.6324	-22.2117	30.4441	18.3959	28.1864		1.39	0.33381	24.783	-77.1463	27.9631	-1.68771	21.1646		1.39	30.4292	17.5191	-13.5694	16.4129	-26.8352	18.0744		1.39	24.5926	12.8402	42.9438	19.0217	-17.7388	18.8348		1.39	40.1873	15.2699	21.123	17.2982	32.1146	29.5127		1.39	-2.12698
1.41	-16.6634	19.7786	28.3441	20.6142	26.1485	24.6869		1.4	28.5648	25.4534	-22.8262	30.8489	19.8965	28.3874		1.4	1.52914	24.7913	-77.0901	27.9196	-1.65187	21.2985		1.4	29.968	17.6588	-11.2188	16.444	-26.7568	18.06		1.4	23.3928	12.9012	43.3294	19.0166	-17.5791	18.8344		1.4	39.1926	15.6687	22.8031	17.2172	31.7204	29.5637		1.4	-2.4556
1.42	-17.0187	19.7875	30.7045	20.507	26.7104	24.9659		1.41	29.8634	25.2946	-23.3738	31.1864	21.4848	28.58		1.41	2.64127	24.7851	-76.8131	27.8736	-1.62076	21.4325		1.41	29.4183	17.8059	-8.74026	16.4926	-26.6352	18.0379		1.41	22.232	12.9705	43.7114	19.0372	-17.425	18.8328		1.41	38.1522	16.0744	24.4648	17.1568	31.1749	29.593		1.41	-2.81652
1.43	-17.3851	19.8138	33.2311	20.4282	27.3786	25.2804		1.42	31.1621	25.1764	-23.8664	31.4472	23.1564	28.7644		1.42	3.58076	24.7691	-76.3475	27.8242	-1.5856	21.5667		1.42	28.8213	17.9596	-6.17863	16.5522	-26.4812	18.009		1.42	21.3373	13.0495	44.3142	19.0817	-17.2785	18.8298		1.42	37.0707	16.4749	26.075	17.1155	30.4809	29.6003		1.42	-3.23745
1.44	-17.737	19.8429	35.8436	20.3791	28.1544	25.6252		1.43	32.4525	25.1113	-24.2902	31.6279	24.9036	28.9407		1.43	4.37076	24.7362	-75.7116	27.7833	-1.54085	21.7007		1.43	28.2056	18.1155	-3.56454	16.6198	-26.3026	17.9743		1.43	20.8651	13.1214	44.9047	19.1188	-17.1342	18.8255		1.43	35.9404	16.8604	27.5486	17.0927	29.6452	29.5856		1.43	-3.75055
1.45	-18.0336	19.8671	38.482	20.3621	29.0411	25.9944		1.44	33.6521	25.0919	-24.641	31.7315	26.7154	29.1093		1.44	5.09218	24.6813	-74.9534	27.7572	-1.48323	21.8345		1.44	27.513	18.2634	-0.91867	16.6896	-26.0987	17.9342		1.44	20.8419	13.1889	45.2701	19.1289	-16.9868	18.8198		1.44	34.817	17.2264	28.8569	17.0746	28.6777	29.5492		1.44	-4.31479
1.46	-18.3089	19.8871	41.1047	20.3793	30.0384	26.3826		1.45	34.6991	25.103	-24.9212	31.7696	28.58	29.2699		1.45	5.83479	24.6173	-74.1631	27.7315	-1.40954	21.9679		1.45	26.6341	18.3956	1.70869	16.756	-25.866	17.8894		1.45	20.841	13.2588	45.4569	19.1236	-16.8353	18.813		1.45	33.7727	17.5732	30.0674	17.052	27.5907	29.4912		1.45	-4.87274
1.47	-18.6163	19.9142	43.6316	20.4222	31.138	26.784		1.46	35.5574	25.136	-25.1414	31.7476	30.4855	29.4219		1.46	6.66631	24.5572	-73.3746	27.6878	-1.31734	22.1007		1.46	25.553	18.5159	4.28403	16.8198	-25.601	17.8402		1.46	20.369	13.3183	45.5	19.1019	-16.6803	18.8056		1.46	32.7994	17.8957	31.1935	17.0382	26.3986	29.4114		1.46	-5.40019
1.48	-18.9592	19.9589	46.0098	20.475	32.3301	27.1922		1.47	36.2147	25.1825	-25.3364	31.6579	32.4193	29.5644		1.47	7.58712	24.4984	-72.5662	27.6139	-1.20403	22.2332		1.47	24.3511	18.6307	6.86146	16.8868	-25.3022	17.7876		1.47	19.4907	13.3554	45.3464	19.0648	-16.523	18.7979		1.47	31.7855	18.1794	32.2182	17.0507	25.1143	29.3104		1.47	-5.86536
1.49	-19.3035	20.0198	48.2749	20.5356	33.6066	27.5999		1.48	36.717	25.2338	-25.5429	31.4974	34.3674	29.6967		1.48	8.54697	24.4316	-71.6499	27.5082	-1.06529	22.3661		1.48	23.0759	18.7393	9.48094	16.9583	-24.9674	17.733		1.48	18.5215	13.3896	44.9406	19.019	-16.3633	18.7902		1.48	30.7064	18.4182	33.1328	17.0981	23.7542	29.1891		1.48	-6.27046
1.5	-19.6214	20.0861	50.4917	20.612	34.9575	28.0002		1.49	37.163	25.2932	-25.7549	31.2719	36.3134	29.8178		1.49	9.47954	24.3536	-70.5362	27.3797	-0.89456	22.5005		1.49	21.7479	18.835	12.1419	17.0297	-24.5947	17.6776		1.49	17.7358	13.4362	44.3562	18.9589	-16.2021	18.7828		1.49	29.6102	18.6137	33.9487	17.1787	22.339	29.0481		1.49	-6.68874
1.51	-19.8832	20.1496	52.6593	20.7048	36.371	28.3864		1.5	37.5882	25.363	-25.9422	30.9888	38.239	29.9268		1.5	10.3292	24.2595	-69.1923	27.2427	-0.68588	22.6375		1.5	20.4035	18.9168	14.8123	17.0995	-24.1839	17.6229		1.5	17.1794	13.4798	43.6305	18.8719	-16.0441	18.7758		1.5	28.4966	18.7671	34.6818	17.2799	20.8876	28.8886		1.5	-7.20236
1.52	-20.0633	20.2121	54.731	20.8051	37.8333	28.7519		1.51	37.9162	25.4318	-26.0987	30.6548	40.1279	30.0231		1.51	11.093	24.1443	-67.6132	27.1115	-0.43674	22.7785		1.51	19.0573	18.9872	17.3991	17.1698	-23.7332	17.5701		1.51	16.7191	13.5062	42.7122	18.7545	-15.8959	18.7696		1.51	27.371	18.882	35.3477	17.3859	19.4169	28.7123		1.51	-7.83262
1.53	-20.1393	20.2833	56.6878	20.9047	39.3303	29.0909		1.52	38.0726	25.4905	-26.2591	30.2851	41.9635	30.1059		1.52	11.7836	24.0079	-65.8594	26.9897	-0.14602	22.9247		1.52	17.689	19.0442	19.8214	17.2385	-23.2398	17.5205		1.52	16.2591	13.5344	41.6921	18.6105	-15.7611	18.7647		1.52	26.2826	18.9607	35.9693	17.4862	17.9428	28.5213		1.52	-8.555
1.54	-20.0784	20.3836	58.4875	21.001	40.8446	29.3978		1.53	38.0709	25.5503	-26.4562	29.8979	43.7295	30.1734		1.53	12.3965	23.8564	-64.0487	26.8672	0.18844	23.0777		1.53	16.2914	19.0832	22.0815	17.2984	-22.7009	17.4752		1.53	15.7339	13.5813	40.7794	18.4384	-15.6366	18.7613		1.53	25.1962	19.012	36.5562	17.5764	16.4848	28.3174		1.53	-9.32136
1.55	-19.8848	20.52	60.063	21.0959	42.358	29.6691		1.54	37.9462	25.6258	-26.6832	29.499	45.4124	30.2251		1.54	12.9621	23.7012	-62.2595	26.7213	0.56856	23.239		1.54	14.885	19.1029	24.2457	17.3478	-22.1138	17.4355		1.54	15.2078	13.6387	40.0294	18.232	-15.5166	18.7595		1.54	24.0615	19.0477	37.0566	17.6751	15.0644	28.1021		1.54	-10.0502
1.56	-19.5753	20.6806	61.3547	21.1894	43.8534	29.9023		1.55	37.6953	25.7139	-26.9258	29.0863	46.999	30.2601		1.55	13.5161	23.5503	-60.473	26.5289	0.99591	23.4099		1.55	13.5005	19.1082	26.3768	17.3921	-21.4764	17.4028		1.55	14.8305	13.6838	39.5431	18.0059	-15.4047	18.7581		1.55	22.8913	19.063	37.4084	17.8001	13.6959	27.8778		1.55	-10.6962
1.57	-19.1741	20.8477	62.3461	21.2774	45.3138	30.0951		1.56	37.3399	25.8007	-27.1841	28.6682	48.4754	30.2779		1.56	14.0388	23.4027	-58.5841	26.2899	1.47198	23.5912		1.56	12.1753	19.1032	28.4742	17.4351	-20.7843	17.3779		1.56	14.6154	13.7195	39.3567	17.7718	-15.3093	18.7569		1.56	21.7692	19.0469	37.5624	17.9573	12.3928	27.6468		1.56	-11.3096
1.58	-18.716	21.0115	63.0393	21.3554	46.7169	30.2449		1.57	36.9399	25.8785	-27.4775	28.256	49.8281	30.2779		1.57	14.4858	23.2533	-56.5061	26.0288	1.99648	23.7834		1.57	10.9406	19.0848	30.5105	17.4784	-20.0329	17.3615		1.57	14.4684	13.7615	39.4054	17.5241	-15.2266	18.7568		1.57	20.7132	18.9999	37.5634	18.1371	11.1706	27.4114		1.57	-11.984
1.59	-18.23	21.1782	63.4293	21.4174	48.0382	30.3504		1.58	36.4744	25.9289	-27.8324	27.8563	51.0465	30.2593		1.58	14.8639	23.1019	-54.2064	25.7745	2.56763	23.9858		1.58	9.80059	19.0527	32.4089	17.5242	-19.2174	17.3538		1.58	14.29	13.805	39.4623	17.2687	-15.1497	18.7584		1.58	19.6569	18.932	37.5676	18.3191	10.0418	27.1741		1.58	-12.7099
1.6	-17.7214	21.3564	63.5504	21.4575	49.2538	30.412		1.59	35.8328	25.9264	-28.2422	27.4744	52.1215	30.2219		1.59	15.2238	22.9513	-51.6813	25.5406	3.18487	24.1974		1.59	8.72153	19.0093	34.0652	17.5731	-18.3337	17.3547		1.59	14.029	13.8387	39.1968	17.0096	-15.0793	18.7616		1.59	18.5926	18.8521	37.6549	18.4941	9.01752	26.9369		1.59	-13.4106
1.61	-17.1619	21.5581	63.4794	21.4746	50.3375	30.4299		1.6	34.9891	25.8832	-28.6836	27.123	53.0462	30.1653		1.6	15.5438	22.7992	-48.9706	25.3227	3.84909	24.4167		1.6	7.68094	18.9513	35.4508	17.623	-17.3781	17.3645		1.6	13.8362	13.8772	38.4401	16.7434	-15.0267	18.7661		1.6	17.5321	18.7615	37.7974	18.666	8.10933	26.701		1.6	-14.098
1.62	-16.5271	21.7929	63.2308	21.4706	51.2627	30.4053		1.61	34.0553	25.8398	-29.1529	26.8099	53.8164	30.0893		1.61	15.7835	22.6468	-46.1512	25.11	4.55868	24.6417		1.61	6.66581	18.8757	36.6281	17.6694	-16.3499	17.3833		1.61	13.9324	13.9451	37.3212	16.4713	-14.9945	18.7714		1.61	16.4417	18.6645	37.904	18.8391	7.32523	26.4678		1.61	-14.7905
1.63	-15.7851	22.0511	62.7624	21.4448	52.0077	30.3412		1.62	33.1196	25.8214	-29.6385	26.5239	54.4293	29.9936		1.62	15.9838	22.5077	-43.2638	24.8954	5.30842	24.8693		1.62	5.65085	18.7872	37.6517	17.7074	-15.2499	17.4111		1.62	14.223	14.0458	36.0622	16.2016	-14.9775	18.7773		1.62	15.3288	18.5694	37.8776	19.0197	6.66974	26.2384		1.62	-15.4664
1.64	-14.9046	22.3065	62.0173	21.3926	52.5527	30.2411		1.63	32.1788	25.8266	-30.133	26.2539	54.8837	29.8779		1.63	16.2044	22.3921	-40.3262	24.6645	6.0908	25.0951		1.63	4.65086	18.6919	38.543	17.7359	-14.0782	17.4478		1.63	14.3401	14.1646	34.8769	15.9495	-14.9771	18.7841		1.63	14.2742	18.4757	37.6634	19.2162	6.14553	26.0136		1.63	-16.1261
1.65	-13.9381	22.5367	60.9635	21.3146	52.8757	30.108		1.64	31.2281	25.8433	-30.6676	26.0033	55.1811	29.7424		1.64	16.4293	22.2926	-37.3693	24.4024	6.89873	25.3151		1.64	3.75644	18.5982	39.2896	17.7596	-12.8351	17.4935		1.64	14.1486	14.2819	33.8798	15.7143	-14.9984	18.792		1.64	13.3717	18.3825	37.3267	19.4318	5.75161	25.7941		1.64	-16.7517
1.66	-12.9708	22.7399	59.6153	21.2225	52.9575	29.9439		1.65	30.2859	25.8576	-31.2849	25.7805	55.3255	29.5868		1.65	16.6386	22.1993	-34.4131	24.1162	7.72779	25.5258		1.65	3.02426	18.5124	39.8791	17.7835	-11.5208	17.5476		1.65	13.9448	14.3827	33.2159	15.491	-15.0432	18.801		1.65	12.6236	18.2914	36.9723	19.6547	5.4845	25.5803		1.65	-17.2782
1.67	-12.0398	22.9233	58.0175	21.1268	52.7815	29.7512		1.66	29.3194	25.8478	-32.0006	25.5978	55.3233	29.4115		1.66	16.8317	22.1104	-31.4261	23.834	8.57325	25.724		1.66	2.43695	18.4344	40.2737	17.8097	-10.1382	17.6094		1.66	14.1016	14.4679	32.9304	15.29	-15.1115	18.8114		1.66	11.9495	18.2035	36.6148	19.871	5.34187	25.3719		1.66	-17.6777
1.68	-11.1443	23.0923	56.2249	21.028	52.3375	29.5332		1.67	28.2585	25.804	-32.7755	25.4629	55.1816	29.217		1.67	16.9595	22.0254	-28.3366	23.5826	9.42891	25.9063		1.67	1.96021	18.3617	40.4349	17.8331	-8.69459	17.6782		1.67	14.727	14.5598	32.8653	15.1315	-15.2015	18.8246		1.67	11.2567	18.1187	36.295	20.0844	5.32367	25.1683		1.67	-18.0217
1.69	-10.2936	23.2544	54.2807	20.9256	51.6207	29.2936		1.68	27.138	25.7538	-33.5536	25.3677	54.9087	29.0043		1.68	16.9804	21.9361	-25.1487	23.368	10.2903	26.0696		1.68	1.56279	18.2942	40.3668	17.8514	-7.19797	17.7532		1.68	15.7026	14.6762	32.7368	15.02	-15.315	18.8416		1.68	10.4626	18.0398	36.0451	20.2985	5.42752	24.9684		1.68	-18.369
1.7	-9.46758	23.4104	52.2174	20.8216	50.6299	29.0352		1.69	26.0252	25.7305	-34.3389	25.2941	54.5136	28.7751		1.69	16.9271	21.8423	-21.936	23.1793	11.1517	26.2111		1.69	1.21061	18.2361	40.1369	17.8689	-5.65642	17.8335		1.69	16.8579	14.8194	32.4474	14.9465	-15.4527	18.8629		1.69	9.57612	17.9771	35.7589	20.5143	5.64523	24.7715		1.69	-18.6788
1.71	-8.58184	23.5466	50.023	20.7177	49.3685	28.7614		1.7	24.9565	25.7516	-35.167	25.2309	54.007	28.5316		1.7	16.8874	21.755	-18.7292	23.0072	12.0039	26.3286		1.7	0.85974	18.192	39.8242	17.8917	-4.07947	17.9188		1.7	18.0758	14.9679	31.9542	14.892	-15.6106	18.8887		1.7	8.67818	17.9416	35.4039	20.7255	5.96645	24.5771		1.7	-18.9082
1.72	-7.55782	23.6503	47.6684	20.6154	47.8455	28.4767		1.71	23.9427	25.8185	-36.0293	25.1781	53.403	28.2764		1.71	16.9723	21.6772	-15.5716	22.8451	12.8399	26.4205		1.71	0.49565	18.1655	39.4271	17.9233	-2.47697	18.0084		1.71	19.2358	15.0956	31.2549	14.844	-15.7848	18.919		1.71	7.89564	17.938	35.0298	20.9264	6.38191	24.3848		1.71	-19.0742
1.73	-6.39824	23.7228	45.1765	20.5284	46.0763	28.1858		1.72	22.9677	25.9226	-36.8985	25.1394	52.7174	28.0122		1.72	17.265	21.5982	-12.5421	22.6916	13.6553	26.4868		1.72	0.17901	18.1615	38.8648	17.9629	-0.86134	18.1015		1.72	20.1738	15.2042	30.5019	14.7992	-15.9725	18.9542		1.72	7.3385	17.9576	34.6774	21.1168	6.88594	24.194		1.72	-19.1497
1.74	-5.1832	23.7744	42.6114	20.4845	44.0816	27.8938		1.73	22.0172	26.0475	-37.7755	25.1214	51.9651	27.7424		1.73	17.7563	21.5103	-9.68464	22.5505	14.4452	26.5277		1.73	-0.02799	18.1812	38.104	18.0008	0.75086	18.1974		1.73	20.8565	15.3104	29.8506	14.7557	-16.1657	18.9949		1.73	6.9861	17.9865	34.3329	21.2961	7.4732	24.0043		1.73	-19.0468
1.75	-4.01135	23.8094	40.0478	20.5048	41.8886	27.606		1.74	21.0956	26.168	-38.676	25.1355	51.1636	27.4703		1.74	18.3032	21.417	-6.99345	22.4326	15.2071	26.5442		1.74	-0.13317	18.2184	37.1896	18.0289	2.34268	18.2952		1.74	21.3619	15.4187	29.4311	14.7227	-16.3618	19.0404		1.74	6.67014	18.018	33.9659	21.4569	8.13566	23.8154		1.74	-18.7526
1.76	-2.91204	23.8262	37.5148	20.6001	39.5265	27.3278		1.75	20.1803	26.2741	-39.5752	25.1893	50.3311	27.1998		1.75	18.7487	21.326	-4.39407	22.3573	15.938	26.5373		1.75	-0.13975	18.2651	36.1712	18.0506	3.89714	18.3939		1.75	21.8047	15.528	29.2035	14.7127	-16.5554	19.0897		1.75	6.24334	18.0521	33.5871	21.6006	8.86448	23.6276		1.75	-18.3431
1.77	-1.84744	23.8225	35.0221	20.7678	37.0233	27.064		1.76	19.2978	26.3872	-40.4046	25.2764	49.4836	26.9353		1.76	19.0687	21.2395	-1.79736	22.3374	16.6306	26.5085		1.76	-0.03337	18.3173	35.0577	18.0705	5.39775	18.4924		1.76	22.3745	15.6401	29.0393	14.7263	-16.741	19.1414		1.76	5.70211	18.0936	33.2203	21.7289	9.65192	23.4418		1.76	-17.8986
1.78	-0.77131	23.7947	32.5736	20.9897	34.4062	26.819		1.77	18.5014	26.5208	-41.1407	25.3765	48.6361	26.6814		1.77	19.356	21.1553	0.78148	22.3608	17.2784	26.4597		1.77	0.17659	18.373	33.8664	18.092	6.83152	18.5898		1.77	23.3136	15.7538	28.7073	14.7574	-16.9172	19.1952		1.77	5.16149	18.1547	32.8429	21.8412	10.4912	23.2589		1.77	-17.4204
1.79	0.32371	23.7382	30.1454	21.2486	31.7056	26.5967		1.78	17.8032	26.6693	-41.8424	25.4785	47.8031	26.4424		1.78	19.7181	21.0759	3.24698	22.4043	17.8795	26.394		1.78	0.41561	18.4343	32.6467	18.1212	8.18582	18.6851		1.78	24.6564	15.8585	28.2922	14.7984	-17.0846	19.2507		1.78	4.68096	18.244	32.4888	21.9307	11.3742	23.081		1.78	-16.8526
1.8	1.48504	23.6567	27.7148	21.5417	28.9543	26.4008		1.79	17.1591	26.8242	-42.5489	25.5763	46.9992	26.2223		1.79	20.232	21.0048	5.49905	22.4539	18.4323	26.3144		1.79	0.62523	18.5026	31.4099	18.1666	9.44729	18.7779		1.79	26.2268	15.9462	27.9669	14.8444	-17.2429	19.3064		1.79	4.27779	18.3589	32.1537	21.9908	12.2898	22.9099		1.79	-16.1909
1.81	2.75846	23.5637	25.3095	21.8774	26.183	26.2337		1.8	16.5046	26.9752	-43.2518	25.658	46.2396	26.0244		1.8	20.9356	20.9417	7.49684	22.5073	18.9337	26.2241		1.8	0.831	18.5755	30.1454	18.2252	10.6037	18.8678		1.8	27.6682	16.0293	27.6929	14.8888	-17.3924	19.3605		1.8	3.96825	18.4806	31.7118	22.0244	13.228	22.7473		1.8	-15.4649
1.82	4.08265	23.4709	22.9922	22.2649	23.4195	26.0979		1.81	15.8194	27.1066	-43.9407	25.7208	45.538	25.8508		1.81	21.7971	20.8874	9.29022	22.5705	19.3828	26.1261		1.81	1.08438	18.6481	28.8847	18.2835	11.6462	18.9547		1.81	28.7076	16.1073	27.4036	14.9333	-17.5322	19.4115		1.81	3.72169	18.5996	31.1318	22.0389	14.1787	22.5953		1.81	-14.6309
1.83	5.33533	23.3741	20.8453	22.7133	20.6904	25.9963		1.82	15.1495	27.2035	-44.5864	25.7802	44.9049	25.704		1.82	22.6786	20.8521	10.9617	22.6543	19.7789	26.0227		1.82	1.40698	18.7206	27.6949	18.3348	12.5693	19.0383		1.82	29.4611	16.1632	27.1055	14.987	-17.6614	19.4578		1.82	3.4566	18.7139	30.4959	22.0384	15.1326	22.4556		1.82	-13.6704
1.84	6.44021	23.2578	18.9143	23.2231	18.0202	25.9318		1.83	14.5393	27.2588	-45.1034	25.8532	44.348	25.5858		1.83	23.407	20.8488	12.5697	22.7666	20.1192	25.9155		1.83	1.80346	18.7914	26.6088	18.3833	13.3691	19.1181		1.83	30.1439	16.1814	26.667	15.0387	-17.78	19.4977		1.83	3.12706	18.8228	29.8117	22.0264	16.084	22.3302		1.83	-12.6101
1.85	7.38418	23.1212	17.1833	23.7744	15.429	25.9059		1.84	13.9886	27.2781	-45.4156	25.9371	43.8738	25.4971		1.84	23.9091	20.8869	14.1427	22.9012	20.404	25.8063		1.84	2.24589	18.8621	25.5858	18.432	14.0467	19.1942		1.84	30.8799	16.1717	25.9724	15.0751	-17.888	19.5295		1.84	2.78782	18.932	29.0217	22.0082	17.0273	22.2204		1.84	-11.4202
1.86	8.19197	22.9783	15.6286	24.3403	12.9318	25.9192		1.85	13.4671	27.2756	-45.5509	26.015	43.4879	25.4375		1.85	24.2622	20.9673	15.6539	23.0419	20.6352	25.6968		1.85	2.6841	18.9347	24.5875	18.476	14.6042	19.2679		1.85	31.7554	16.1644	25.0764	15.0937	-17.9844	19.5516		1.85	2.53123	19.0524	28.0968	21.9845	17.9523	22.1275		1.85	-10.0507
1.87	8.85394	22.8382	14.2562	24.8975	10.5406	25.9718		1.86	12.9451	27.26	-45.6186	26.0748	43.1936	25.4061		1.86	24.6374	21.0824	17.0537	23.1755	20.8147	25.5881		1.86	3.10054	19.0022	23.6054	18.51	15.0471	19.3402		1.86	32.7999	16.1735	24.2479	15.1192	-18.0663	19.5636		1.86	2.36538	19.1896	27.1047	21.955	18.847	22.0523		1.86	-8.54203
1.88	9.38396	22.7036	13.0542	25.4272	8.26447	26.0635		1.87	12.4141	27.2303	-45.6631	26.1111	42.9915	25.4011		1.87	25.1685	21.2282	18.2638	23.2966	20.945	25.4808		1.87	3.53153	19.0543	22.6425	18.5391	15.3836	19.4118		1.87	33.8967	16.1825	23.6307	15.1748	-18.1322	19.565		1.87	2.19966	19.34	26.0841	21.92	19.7047	21.9947		1.87	-6.97773
1.89	9.84085	22.5837	11.9675	25.9174	6.10855	26.1935		1.88	11.8903	27.1815	-45.6448	26.1266	42.8805	25.4203		1.88	25.8821	21.4065	19.2387	23.4077	21.028	25.3747		1.88	3.99279	19.091	21.6971	18.5664	15.6224	19.4839		1.88	35.0107	16.1639	23.0533	15.2416	-18.1837	19.5546		1.88	1.96759	19.4916	24.9805	21.884	20.5203	21.9546		1.88	-5.42465
1.9	10.2602	22.4929	10.9834	26.3684	4.07575	26.3608		1.89	11.4265	27.1109	-45.5224	26.1318	42.8573	25.461		1.89	26.714	21.6197	20.031	23.5183	21.0659	25.2698		1.89	4.49443	19.1159	20.7894	18.5905	15.7679	19.5579		1.89	36.161	16.1005	22.31	15.2827	-18.2205	19.5318		1.89	1.67694	19.6475	23.7631	21.8493	21.2836	21.9322		1.89	-3.91313
1.91	10.6094	22.4337	10.1894	26.791	2.16686	26.5634		1.9	11.0611	27.0178	-45.2645	26.1369	42.9192	25.5202		1.9	27.5091	21.8727	20.7404	23.6354	21.0647	25.1655		1.9	5.05665	19.1318	19.9912	18.6136	15.831	19.6349		1.9	37.204	16.0009	21.4115	15.2925	-18.2431	19.4962		1.9	1.38537	19.8175	22.4157	21.8155	21.9817	21.9277		1.9	-2.458
1.92	10.8515	22.4017	9.66912	27.1934	0.3796	26.7986		1.91	10.813	26.8995	-44.8517	26.1426	43.0621	25.5948		1.91	28.1273	22.175	21.4548	23.76	21.0314	25.0612		1.91	5.71499	19.1399	19.3515	18.6424	15.8254	19.7161		1.91	37.8559	15.8866	20.4703	15.2937	-18.2535	19.4482		1.91	1.12491	19.9987	20.9222	21.7858	22.6033	21.9414		1.91	-1.0783
1.93	10.972	22.3956	9.40063	27.5688	-1.29154	27.0616		1.92	10.6755	26.7564	-44.2857	26.1433	43.2794	25.6818		1.92	28.5353	22.5309	22.241	23.8845	20.9726	24.9556		1.92	6.43796	19.1523	18.8462	18.6808	15.7581	19.8029		1.92	38.0981	15.7682	19.6538	15.309	-18.2557	19.3878		1.92	0.90224	20.1852	19.3122	21.7655	23.1371	21.9735		1.92	0.27465
1.94	10.9313	22.4164	9.31936	27.9104	-2.85504	27.3467		1.93	10.6169	26.5983	-43.5956	26.1389	43.5634	25.778		1.93	28.7822	22.9312	23.1159	23.9927	20.8965	24.8478		1.93	7.14976	19.183	18.4088	18.7205	15.6382	19.896		1.93	38.1518	15.6556	18.9443	15.3415	-18.2507	19.3156		1.93	0.75895	20.3768	17.6382	21.7557	23.5746	22.0241		1.93	1.70392
1.95	10.6781	22.4651	9.36146	28.211	-4.32141	27.6477		1.94	10.6284	26.4393	-42.8312	26.1364	43.9053	25.8805		1.94	29.0115	23.356	24.0371	24.0701	20.8109	24.737		1.94	7.84559	19.2326	18.0037	18.7483	15.4742	19.9951		1.94	38.2808	15.5581	18.1374	15.3866	-18.2333	19.2319		1.94	0.71823	20.5707	15.9394	21.7594	23.9107	22.0935		1.94	3.22018
1.96	10.2314	22.5419	9.46356	28.4574	-5.70249	27.9581		1.95	10.7199	26.293	-41.9985	26.1431	44.2954	25.9873		1.95	29.378	23.7855	24.9087	24.1159	20.7241	24.6232		1.95	8.55499	19.2965	17.6368	18.7677	15.2704	20.0999		1.95	38.5868	15.4635	17.2849	15.4343	-18.1957	19.137		1.95	0.71629	20.7696	14.189	21.7771	24.1391	22.1814		1.95	4.75579
1.97	9.66578	22.6496	9.58197	28.6404	-7.01008	28.271		1.96	10.8962	26.1687	-41.056	26.1571	44.7244	26.0968		1.96	29.8928	24.2067	25.6389	24.1414	20.6458	24.5066		1.96	9.28737	19.3696	17.2926	18.7888	15.0302	20.2107		1.96	39.2285	15.3358	16.5744	15.475	-18.1369	19.0318		1.96	0.71358	20.9809	12.3214	21.8059	24.252	22.2876		1.96	6.20239
1.98	9.04788	22.7898	9.71353	28.7634	-8.25364	28.579		1.97	11.1869	26.0707	-39.9491	26.1763	45.183	26.2081		1.97	30.4467	24.6148	26.2238	24.1578	20.5857	24.388		1.97	10.0756	19.4457	16.9525	18.8158	14.7567	20.3276		1.97	40.326	15.1614	15.8485	15.4972	-18.0644	18.9173		1.97	0.73691	21.2141	10.3489	21.8393	24.2422	22.4116		1.97	7.48672
1.99	8.38473	22.9535	9.88931	28.8366	-9.4443	28.8749		1.98	11.64	25.9957	-38.6715	26.2086	45.6617	26.3209		1.98	30.9273	25.0149	26.7353	24.1677	20.5508	24.2684		1.98	10.9417	19.5216	16.6792	18.8583	14.4613	20.4492		1.98	41.5641	14.9702	14.7921	15.4823	-17.974	18.7945		1.98	0.81406	21.4691	8.37938	21.8728	24.106	22.5532		1.98	8.63662
2	7.65686	23.1249	10.1308	28.865	-10.5955	29.1521		1.99	12.2731	25.9385	-37.2936	26.2633	46.1525	26.4349		1.99	31.2952	25.4123	27.2627	24.1729	20.5476	24.1493		1.99	11.899	19.5982	16.5509	18.93	14.1545	20.5739		1.99	42.4787	14.8014	13.3899	15.4392	-17.8606	18.6646		1.99	0.96229	21.7337	6.46986	21.8996	23.8412	22.7117		1.99	9.70797
								2	13.0808	25.9032	-35.8762	26.3363	46.6473	26.5496		2	31.5634	25.8044	27.8981	24.1737	20.5852	24.0324		2	12.932	19.6825	16.5754	19.033	13.8376	20.7		2	42.9421	14.6613	11.9547	15.3957	-17.7258	18.5284		2	1.17339	21.9904	4.62432	21.9152	23.4466	22.8858		2	10.7338
[truncated: 5 more columns]

## Sheet: Figure 4I
0 min								2 min								5 min								10 min								20 min								30 min								60 min
	forward		reversed		GMM simulation				forward		reversed		GMM simulation				forward		reversed		GMM simulation				forward		reversed		GMM simulation				forward		reversed		GMM simulation				forward		reversed		GMM simulation				forward
distance [µm]	cxcorr. [A.U.]	SEM	cxcorr. [A.U.]	SEM	cxcorr. [A.U.]	SEM		distance [µm]	cxcorr. [A.U.]	SEM	cxcorr. [A.U.]	SEM	cxcorr. [A.U.]	SEM		distance [µm]	cxcorr. [A.U.]	SEM	cxcorr. [A.U.]	SEM	cxcorr. [A.U.]	SEM		distance [µm]	cxcorr. [A.U.]	SEM	cxcorr. [A.U.]	SEM	cxcorr. [A.U.]	SEM		distance [µm]	cxcorr. [A.U.]	SEM	cxcorr. [A.U.]	SEM	cxcorr. [A.U.]	SEM		distance [µm]	cxcorr. [A.U.]	SEM	cxcorr. [A.U.]	SEM	cxcorr. [A.U.]	SEM		distance [µm]	cxcorr. [A.U.]
-2	-4.80965	22.8102	-7.0095	25.8177	1.29569	25.6236		-2	20.2221	28.3707	37.1685	24.2252	54.8499	23.895		-2	31.6563	18.3506	-35.6644	26.5413	-8.46894	23.9047		-2	42.2468	34.5956	-8.04382	38.5553	-1.9827	32.9816		-2	-26.8628	31.5338	-102.76	22.2954	-28.9501	39.3		-2	-1.59889	31.9832	-2.92377	23.357	-12.9077	31.4966		-2	-10.5506
-1.99	-4.60124	23.1757	-6.54228	25.8996	1.26182	25.6189		-1.99	21.1178	27.9913	36.2676	24.3439	53.4313	24.1947		-1.99	34.1147	18.5079	-35.8284	26.6537	-7.31072	24.0345		-1.99	43.2297	34.9911	-9.40273	38.5048	-4.96336	32.6835		-1.99	-27.8097	31.6903	-102.817	22.3114	-30.1445	39.1185		-1.99	-0.8894	31.6872	-1.83622	23.5295	-13.6615	31.525		-1.99	-8.25009
-1.98	-4.4219	23.5661	-6.12322	25.9768	1.22523	25.6253		-1.98	22.0534	27.6172	35.0575	24.4828	51.8823	24.5302		-1.98	36.4698	18.6694	-35.8757	26.7736	-6.10865	24.16		-1.98	43.906	35.3652	-10.5386	38.4594	-7.96456	32.4323		-1.98	-28.7559	31.8771	-102.833	22.3086	-31.359	38.9266		-1.98	-0.27846	31.36	-0.72066	23.6989	-14.3834	31.5654		-1.98	-6.00711
-1.97	-4.24667	23.983	-5.80362	26.0447	1.17511	25.6426		-1.97	23.0311	27.261	33.5657	24.6359	50.2141	24.8983		-1.97	38.6058	18.8386	-35.8344	26.8964	-4.87156	24.2787		-1.97	44.2608	35.716	-11.4664	38.4005	-10.9696	32.2305		-1.97	-29.7994	32.0359	-102.736	22.2728	-32.5758	38.7296		-1.97	0.23975	30.9907	0.39699	23.9043	-15.0679	31.6184		-1.97	-3.73296
-1.96	-4.06024	24.4252	-5.59675	26.1105	1.10143	25.6716		-1.96	23.9033	26.9069	31.89	24.8064	48.4363	25.2952		-1.96	40.5126	19.0204	-35.7399	27.02	-3.60625	24.3892		-1.96	44.3605	36.0532	-12.3338	38.3277	-13.9604	32.0812		-1.96	-31.0253	32.1159	-102.307	22.2108	-33.7797	38.5333		-1.96	0.66318	30.5805	1.48664	24.1739	-15.7134	31.6834		-1.96	-1.4028
-1.95	-3.86817	24.8776	-5.45759	26.1817	0.99795	25.7133		-1.95	24.571	26.546	30.0649	24.9947	46.5613	25.7175		-1.95	42.2482	19.2165	-35.6785	27.1316	-2.3182	24.4905		-1.95	44.2764	36.3887	-13.3697	38.2499	-16.9188	31.9861		-1.95	-32.404	32.1452	-101.419	22.1416	-34.956	38.3426		-1.95	0.99075	30.1474	2.54651	24.4433	-16.3188	31.7601		-1.95	0.96618
-1.94	-3.6718	25.3217	-5.32441	26.2597	0.85992	25.7682		-1.94	25.0686	26.1869	28.0845	25.2004	44.6024	26.1619		-1.94	43.8212	19.428	-35.6883	27.2103	-1.01442	24.5816		-1.94	44.0757	36.7207	-14.728	38.1833	-19.8253	31.9454		-1.94	-33.836	32.1816	-100.148	22.0734	-36.0845	38.1614		-1.94	1.20961	29.7077	3.56759	24.6446	-16.8816	31.8479		-1.94	3.31943
-1.93	-3.46068	25.752	-5.19099	26.3377	0.68112	25.8372		-1.93	25.4682	25.8411	25.9896	25.418	42.5729	26.6247		-1.93	45.2035	19.6537	-35.7082	27.2528	0.29732	24.661		-1.93	43.7808	37.0416	-16.3719	38.1452	-22.6563	31.9583		-1.93	-35.184	32.2463	-98.6211	22.0005	-37.142	37.9936		-1.93	1.27018	29.2631	4.58438	24.7989	-17.3982	31.9465		-1.93	5.63082
-1.92	-3.19848	26.1749	-5.07226	26.4018	0.45511	25.9206		-1.92	25.8006	25.5177	23.8351	25.6431	40.491	27.1015		-1.92	46.4421	19.8813	-35.6687	27.274	1.60893	24.7277		-1.92	43.3229	37.338	-18.1227	38.1382	-25.3877	32.024		-1.92	-36.3341	32.32	-96.9869	21.9189	-38.111	37.8426		-1.92	1.14727	28.8131	5.60521	24.9382	-17.8689	32.056		-1.92	7.85913
-1.91	-2.90682	26.5938	-4.96029	26.4367	0.17958	26.018		-1.91	26.084	25.2255	21.5904	25.874	38.3764	27.5878		-1.91	47.5584	20.0976	-35.553	27.2926	2.91244	24.7801		-1.91	42.5528	37.5938	-19.7587	38.152	-27.9998	32.1415		-1.91	-37.2374	32.4024	-95.3781	21.8355	-38.9778	37.7107		-1.91	0.8556	28.3431	6.58314	25.0618	-18.2968	32.1744		-1.91	9.93893
-1.9	-2.6808	27.0028	-4.85325	26.4425	-0.1447	26.1281		-1.9	26.3895	24.9743	19.1986	26.1026	36.2456	28.0786		-1.9	48.4727	20.3055	-35.389	27.3113	4.19914	24.8175		-1.9	41.3903	37.8064	-21.1682	38.1696	-30.4749	32.3091		-1.9	-37.9296	32.4995	-93.7188	21.7644	-39.7139	37.6009		-1.9	0.43991	27.838	7.51157	25.1708	-18.6854	32.2985		-1.9	11.8341
-1.89	-2.53623	27.4011	-4.75557	26.4356	-0.5204	26.2504		-1.89	26.7098	24.7562	16.7305	26.3264	34.1164	28.5689		-1.89	49.093	20.5141	-35.1701	27.3266	5.46367	24.8398		-1.89	39.9294	37.9842	-22.3673	38.1724	-32.7921	32.525		-1.89	-38.6129	32.5623	-91.6873	21.7151	-40.3037	37.5155		-1.89	-0.09811	27.317	8.37643	25.2746	-19.0383	32.4259		-1.89	13.5652
-1.88	-2.39263	27.788	-4.63546	26.4281	-0.9486	26.3823		-1.88	26.9507	24.5413	14.3388	26.5532	32.0086	29.0538		-1.88	49.3861	20.7283	-34.9048	27.3394	6.70483	24.8462		-1.88	38.318	38.1339	-23.4106	38.162	-34.9284	32.7881		-1.88	-39.5272	32.5255	-89.0462	21.6817	-40.7441	37.4557		-1.88	-0.79003	26.7965	9.13901	25.3889	-19.3588	32.5549		-1.88	15.133
-1.87	-2.19092	28.149	-4.4251	26.4189	-1.43295	26.5205		-1.87	27.1087	24.3252	12.0621	26.7828	29.9421	29.5292		-1.87	49.382	20.9419	-34.636	27.3351	7.91978	24.8356		-1.87	36.5379	38.2477	-24.4179	38.1733	-36.8657	33.0968		-1.87	-40.6146	32.3891	-85.9737	21.6679	-41.0152	37.4228		-1.87	-1.62806	26.2859	9.76569	25.4911	-19.6513	32.6833		-1.87	16.5007
-1.86	-1.90772	28.4685	-4.08822	26.4035	-1.97373	26.6621		-1.86	27.207	24.1256	9.84371	26.9995	27.9342	29.9899		-1.86	49.1274	21.1431	-34.3314	27.2964	9.1026	24.8084		-1.86	34.4627	38.3082	-25.5276	38.2363	-38.5891	33.4483		-1.86	-41.6449	32.2014	-82.821	21.7009	-41.0996	37.4182		-1.86	-2.51746	25.7983	10.2796	25.5549	-19.9212	32.8089		-1.86	17.6273
-1.85	-1.55452	28.7472	-3.66254	26.3745	-2.56464	26.8044		-1.85	27.1908	23.9442	7.64143	27.1821	25.9997	30.4301		-1.85	48.6564	21.3274	-33.9235	27.2227	10.2474	24.7657		-1.85	32.0803	38.3099	-26.7905	38.3578	-40.0844	33.8405		-1.85	-42.4643	32.0004	-79.714	21.8011	-41.0041	37.4447		-1.85	-3.39113	25.3324	10.716	25.6011	-20.1748	32.9293		-1.85	18.4887
-1.84	-1.15873	28.9941	-3.19849	26.3159	-3.19568	26.9442		-1.84	27.0079	23.7676	5.45303	27.3249	24.1528	30.845		-1.84	47.968	21.4942	-33.4295	27.1244	11.3485	24.7087		-1.84	29.4463	38.2716	-28.1148	38.5203	-41.338	34.2714		-1.84	-42.9919	31.7879	-76.6042	21.9698	-40.7689	37.5047		-1.84	-4.27633	24.8765	11.0936	25.6578	-20.4197	33.0419		-1.84	19.1378
-1.83	-0.76333	29.2182	-2.71917	26.214	-3.85941	27.0778		-1.83	26.6946	23.5875	3.33759	27.4399	22.4064	31.231		-1.83	46.9957	21.6396	-32.9171	27.0116	12.4067	24.6388		-1.83	26.5342	38.2048	-29.3862	38.6789	-42.3408	34.7385		-1.83	-43.2007	31.5689	-73.4581	22.2055	-40.4349	37.6004		-1.83	-5.23903	24.4276	11.4213	25.7301	-20.6636	33.1442		-1.83	19.6602
-1.82	-0.43952	29.4317	-2.20412	26.0685	-4.55307	27.2013		-1.82	26.3532	23.411	1.3427	27.536	20.7736	31.584		-1.82	45.6912	21.7626	-32.3812	26.8847	13.4223	24.5587		-1.82	23.2924	38.107	-30.5728	38.7916	-43.0862	35.2384		-1.82	-43.103	31.3839	-70.2134	22.5094	-40.0126	37.7318		-1.82	-6.28697	23.9963	11.6676	25.7964	-20.915	33.2327		-1.82	20.043
-1.81	-0.16104	29.6451	-1.60143	25.8921	-5.27366	27.3111		-1.81	26.0248	23.2403	-0.50163	27.6233	19.2664	31.9012		-1.81	44.0475	21.8711	-31.7839	26.735	14.3909	24.4719		-1.81	19.6969	37.9818	-31.6455	38.8633	-43.5702	35.7676		-1.81	-42.8123	31.2506	-66.694	22.8761	-39.494	37.898		-1.81	-7.3964	23.6026	11.7825	25.8383	-21.1832	33.3037		-1.81	20.2352
-1.8	0.18485	29.8543	-0.88514	25.6957	-6.01221	27.4044		-1.8	25.7041	23.0743	-2.13702	27.7071	17.8933	32.1811		-1.8	42.0798	21.9727	-31.176	26.5523	15.3062	24.381		-1.8	15.7569	37.8376	-32.5368	38.9394	-43.795	36.3221		-1.8	-42.4946	31.1297	-62.7683	23.2865	-38.8769	38.098		-1.8	-8.55763	23.2549	11.7469	25.8748	-21.4784	33.354		-1.8	20.2527
-1.79	0.67919	30.0431	-0.06228	25.4858	-6.75729	27.4804		-1.79	25.4855	22.931	-3.55485	27.7688	16.6623	32.4226		-1.79	39.8467	22.0643	-30.5586	26.3352	16.1617	24.2893		-1.79	11.5087	37.6726	-33.2812	39.0702	-43.7652	36.8968		-1.79	-42.2026	30.9862	-58.509	23.7577	-38.1599	38.33		-1.79	-9.77071	22.9433	11.5668	25.9191	-21.8087	33.3814		-1.79	20.123
-1.78	1.3449	30.2012	0.88738	25.2756	-7.49855	27.5385		-1.78	25.4684	22.8265	-4.84183	27.7843	15.5807	32.6257		-1.78	37.4301	22.1333	-29.8441	26.0939	16.9521	24.2009		-1.78	6.95909	37.4716	-34.0043	39.2683	-43.4894	37.486		-1.78	-41.9689	30.7975	-54.0942	24.3378	-37.3554	38.592		-1.78	-11.0109	22.6489	11.2858	25.9591	-22.1766	33.3858		-1.78	19.7948
-1.77	2.16163	30.3293	1.94012	25.0713	-8.22487	27.578		-1.77	25.6447	22.7537	-6.10634	27.7401	14.6512	32.7912		-1.77	34.8503	22.1725	-29.0258	25.8333	17.6756	24.1192		-1.77	2.10946	37.233	-34.8051	39.5023	-42.9814	38.0823		-1.77	-41.8202	30.5347	-49.6376	25.0316	-36.4889	38.8814		-1.77	-12.2385	22.3715	10.9295	25.9946	-22.5832	33.366		-1.77	19.231
-1.76	3.08152	30.4306	2.98846	24.8637	-8.92014	27.5987		-1.76	25.912	22.6878	-7.38119	27.6435	13.873	32.9211		-1.76	32.0674	22.1868	-28.16	25.5479	18.3292	24.0476		-1.76	-2.9974	36.9788	-35.6368	39.7298	-42.2583	38.6771		-1.76	-41.737	30.1689	-45.2528	25.7875	-35.5812	39.1948		-1.76	-13.4235	22.1365	10.5077	26.0317	-23.0383	33.3164		-1.76	18.4202
-1.75	4.05418	30.5089	3.97269	24.6507	-9.56969	27.6027		-1.75	26.2118	22.6096	-8.60871	27.5139	13.2426	33.018		-1.75	29.0759	22.1735	-27.2928	25.2338	18.9067	23.9893		-1.75	-8.26746	36.7306	-36.4284	39.9218	-41.3396	39.2618		-1.75	-41.702	29.7169	-40.9744	26.5577	-34.64	39.5283		-1.75	-14.597	21.9627	10.0171	26.0651	-23.5479	33.2341		-1.75	17.3659
-1.74	5.00266	30.5624	4.91958	24.4356	-10.1627	27.5927		-1.74	26.5421	22.5206	-9.7238	27.3698	12.7571	33.0852		-1.74	25.9079	22.1211	-26.4768	24.8923	19.4011	23.9468		-1.74	-13.6485	36.4883	-37.2111	40.0745	-40.2491	39.8269		-1.74	-41.6975	29.2614	-36.6679	27.349	-33.6722	39.8777		-1.74	-15.8006	21.8589	9.43216	26.0901	-24.113	33.1196		-1.74	16.1439
-1.73	5.85242	30.588	5.87411	24.2129	-10.6885	27.5723		-1.73	26.8957	22.4337	-10.6908	27.2256	12.4105	33.1265		-1.73	22.5737	22.0313	-25.7305	24.5261	19.8073	23.9214		-1.73	-19.195	36.2355	-38.0549	40.2029	-39.013	40.3626		-1.73	-41.6153	28.8769	-32.1631	28.1989	-32.6852	40.2384		-1.73	-17.0138	21.8335	8.70698	26.1139	-24.7321	32.974		-1.73	14.8611
-1.72	6.63999	30.5892	6.81881	23.9809	-11.1335	27.546		-1.72	27.285	22.3668	-11.45	27.0833	12.193	33.1461		-1.72	19.095	21.9164	-25.0241	24.1419	20.1218	23.9147		-1.72	-24.9838	35.9549	-38.9614	40.3268	-37.657	40.8584		-1.72	-41.382	28.5623	-27.3715	29.1287	-31.6868	40.6052		-1.72	-18.1708	21.8736	7.87057	26.1469	-25.403	32.7981		-1.72	13.6017
-1.71	7.47257	30.5722	7.72888	23.7595	-11.4837	27.5196		-1.71	27.7697	22.3354	-11.923	26.9319	12.0954	33.1477		-1.71	15.5285	21.7811	-24.2425	23.7552	20.3411	23.9269		-1.71	-30.9553	35.6425	-39.8688	40.46	-36.2061	41.3041		-1.71	-41.0295	28.2811	-22.3461	30.1374	-30.6856	40.9731		-1.71	-19.267	21.952	7.07083	26.1864	-26.1254	32.5931		-1.71	12.4137
-1.7	8.42904	30.5423	8.62763	23.5709	-11.7254	27.4994		-1.7	28.4485	22.3467	-12.1317	26.7646	12.1073	33.1344		-1.7	11.894	21.6155	-23.2612	23.3807	20.4607	23.9579		-1.7	-37.008	35.2989	-40.7604	40.5954	-34.6855	41.6903		-1.7	-40.6314	27.9982	-17.2545	31.2022	-29.6878	41.3373		-1.7	-20.3581	22.0473	6.3768	26.2261	-26.9012	32.3599		-1.7	11.2872
-1.69	9.5368	30.4956	9.55587	23.4151	-11.8453	27.492		-1.69	29.3283	22.3994	-12.1896	26.5833	12.2165	33.1086		-1.69	8.15454	21.4084	-22.114	23.0207	20.4788	24.0069		-1.69	-43.1072	34.9152	-41.6291	40.7072	-33.1215	42.0087		-1.69	-40.2849	27.6865	-12.3245	32.26	-28.6908	41.6928		-1.69	-21.5011	22.1414	5.71109	26.2638	-27.7278	32.1009		-1.69	10.1708
-1.68	10.7714	30.4172	10.4985	23.2762	-11.8317	27.5041		-1.68	30.3013	22.4865	-12.2067	26.398	12.4159	33.0702		-1.68	4.32215	21.1695	-20.9422	22.6745	20.3947	24.0723		-1.68	-49.2706	34.4857	-42.5005	40.7736	-31.5382	42.2514		-1.68	-40.1164	27.3326	-7.71656	33.2501	-27.6958	42.0355		-1.68	-22.7192	22.2377	5.03109	26.3047	-28.6006	31.8193		-1.68	8.99473
-1.67	12.0461	30.2968	11.3998	23.147	-11.6747	27.5424		-1.67	31.2602	22.6	-12.2707	26.2193	12.6959	33.0198		-1.67	0.5261	20.9128	-19.8833	22.3375	20.2085	24.1524		-1.67	-55.4495	34.0174	-43.4714	40.811	-29.9567	42.4118		-1.67	-40.2579	26.9504	-3.39558	34.1851	-26.7133	42.3608		-1.67	-23.9561	22.3715	4.34575	26.3577	-29.5146	31.5178		-1.67	7.74683
-1.66	13.2672	30.1312	12.2452	23.0325	-11.3644	27.6131		-1.66	32.1065	22.7312	-12.3661	26.0592	13.0446	32.9585		-1.66	-3.12382	20.6323	-18.9872	22.0104	19.9242	24.2449		-1.66	-61.4981	33.5169	-44.615	40.8584	-28.3986	42.4847		-1.66	-40.7098	26.5782	0.75391	35.1317	-25.7424	42.663		-1.66	-25.1149	22.5775	3.61983	26.4211	-30.4651	31.1988		-1.66	6.46574
-1.65	14.3688	29.9331	13.0582	22.9355	-10.8935	27.7211		-1.65	32.7618	22.8724	-12.3981	25.9255	13.45	32.886		-1.65	-6.67557	20.3181	-18.1844	21.6978	19.5499	24.3463		-1.65	-67.3443	32.9881	-45.8997	40.9123	-26.8871	42.4678		-1.65	-41.2852	26.2572	4.79832	36.135	-24.7698	42.9361		-1.65	-26.1983	22.8544	2.76838	26.4836	-31.4499	30.8632		-1.65	5.22506
-1.64	15.3333	29.7303	13.8143	22.8598	-10.2594	27.8695		-1.64	33.2564	23.0301	-12.2711	25.8116	13.9015	32.8002		-1.64	-10.1846	19.9735	-17.3482	21.4063	19.0933	24.4533		-1.64	-73.0196	32.4304	-47.2151	40.9295	-25.4417	42.3608		-1.64	-41.8147	25.9939	8.76525	37.1796	-23.7865	43.1744		-1.64	-27.2616	23.1718	1.85315	26.5338	-32.4654	30.5141		-1.64	4.08025
-1.63	16.2124	29.5463	14.4653	22.8094	-9.46167	28.0596		-1.63	33.6945	23.2181	-11.9164	25.7143	14.3886	32.699		-1.63	-13.5989	19.6099	-16.3507	21.1522	18.5629	24.5635		-1.63	-78.515	31.8343	-48.433	40.883	-24.0743	42.1653		-1.63	-42.2613	25.7676	12.6851	38.2328	-22.7921	43.3737		-1.63	-28.3246	23.4939	1.07142	26.5745	-33.4994	30.1582		-1.63	2.97764
-1.62	17.0848	29.3824	15.0245	22.7769	-8.50067	28.2911		-1.62	34.1029	23.4436	-11.3438	25.633	14.9085	32.5811		-1.62	-16.9486	19.2306	-15.1505	20.9512	17.9683	24.6749		-1.62	-83.7737	31.1871	-49.4866	40.7938	-22.7957	41.885		-1.62	-42.6909	25.5507	16.5828	39.2636	-21.786	43.5316		-1.62	-29.42	23.7939	0.52062	26.6209	-34.5369	29.8016		-1.62	1.885
-1.61	17.9827	29.219	15.57	22.7503	-7.3779	28.5624		-1.61	34.4209	23.7015	-10.601	25.566	15.462	32.446		-1.61	-20.3462	18.8349	-13.8441	20.8092	17.319	24.7851		-1.61	-88.8264	30.4948	-50.3482	40.7078	-21.6149	41.526		-1.61	-43.195	25.3263	20.362	40.234	-20.7594	43.6471		-1.61	-30.5677	24.0621	0.17845	26.6856	-35.5742	29.4449		-1.61	0.87393
-1.6	18.8665	29.0311	16.1434	22.7254	-6.0979	28.8702		-1.6	34.5493	23.9801	-9.78831	25.5149	16.0497	32.2935		-1.6	-23.772	18.4345	-12.548	20.712	16.6231	24.8927		-1.6	-93.7567	29.7926	-51.0477	40.6533	-20.5346	41.0958		-1.6	-43.7984	25.1	23.8631	41.1258	-19.7068	43.7189		-1.6	-31.7506	24.3033	-0.06826	26.7781	-36.6115	29.0867		-1.6	-0.05236
-1.59	19.6625	28.8102	16.7148	22.7039	-4.67212	29.2086		-1.59	34.3955	24.2758	-9.05237	25.4832	16.6675	32.123		-1.59	-27.0278	18.045	-11.358	20.6373	15.8925	24.9954		-1.59	-98.5403	29.1188	-51.6731	40.6388	-19.5525	40.6035		-1.59	-44.5131	24.89	26.9994	41.955	-18.6308	43.7452		-1.59	-32.9153	24.5368	-0.38619	26.9015	-37.6386	28.7305		-1.59	-0.94975
-1.58	20.3696	28.5698	17.2228	22.688	-3.11798	29.5699		-1.58	33.9374	24.5904	-8.41957	25.476	17.3091	31.9341		-1.58	-29.966	17.6695	-10.3139	20.575	15.1422	25.0916		-1.58	-103.058	28.4879	-52.2355	40.657	-18.6666	40.0601		-1.58	-45.3627	24.725	29.7962	42.7569	-17.5422	43.7251		-1.58	-34.0383	24.7722	-0.8423	27.0414	-38.654	28.3774		-1.58	-1.80731
-1.57	21.0242	28.3274	17.6569	22.6751	-1.45496	29.9453		-1.57	33.1731	24.9217	-7.79772	25.4981	17.9703	31.7278		-1.57	-32.6045	17.3075	-9.31883	20.5304	14.3849	25.1805		-1.57	-107.275	27.8901	-52.6633	40.6849	-17.8756	39.4782		-1.57	-46.2545	24.6132	32.2927	43.5403	-16.4466	43.6601		-1.57	-35.1811	25.0106	-1.37697	27.1764	-39.6535	28.0294		-1.57	-2.54961
-1.56	21.6195	28.0986	18.0667	22.6577	0.29514	30.3251		-1.56	32.1052	25.2729	-7.15706	25.5478	18.6514	31.5057		-1.56	-34.9895	16.9647	-8.28499	20.5156	13.6298	25.2624		-1.56	-111.225	27.3096	-52.8635	40.7011	-17.1745	38.8704		-1.56	-47.0542	24.5195	34.4989	44.2689	-15.3372	43.5536		-1.56	-36.383	25.261	-1.83592	27.289	-40.622	27.6915		-1.56	-3.17668
-1.55	22.1165	27.8878	18.497	22.6273	2.1098	30.6993		-1.55	30.8117	25.6479	-6.5205	25.6209	19.3556	31.2695		-1.55	-37.1508	16.6407	-7.23716	20.5331	12.884	25.3381		-1.55	-114.894	26.7417	-52.7894	40.705	-16.554	38.2498		-1.55	-47.6846	24.407	36.4547	44.9035	-14.2191	43.4099		-1.55	-37.5743	25.5165	-2.10301	27.3779	-41.5489	27.3662		-1.55	-3.7544
-1.54	22.4776	27.6772	18.9426	22.5785	3.96708	31.0582		-1.54	29.3586	26.0333	-5.8717	25.7113	20.0787	31.02		-1.54	-39.2001	16.3294	-6.2328	20.5781	12.1566	25.408		-1.54	-118.249	26.2008	-52.4483	40.7203	-16.0016	37.629		-1.54	-48.1355	24.2784	38.2269	45.4338	-13.1052	43.2343		-1.54	-38.6934	25.7455	-2.20338	27.4524	-42.4268	27.0544		-1.54	-4.36236
-1.53	22.7153	27.4464	19.3915	22.5103	5.84294	31.3925		-1.53	27.7473	26.4078	-5.19393	25.8046	20.8086	30.7573		-1.53	-41.2404	16.0389	-5.28851	20.6517	11.4583	25.4729		-1.53	-121.277	25.7097	-51.8783	40.7798	-15.5033	37.0204		-1.53	-48.4692	24.1573	39.7988	45.858	-11.9932	43.0309		-1.53	-39.7316	25.9196	-2.24037	27.5223	-43.2472	26.7564		-1.53	-5.063
-1.52	22.9157	27.1863	19.8521	22.428	7.71224	31.6929		-1.52	25.9043	26.7669	-4.51997	25.8862	21.5359	30.4822		-1.52	-43.2546	15.782	-4.37303	20.7529	10.7978	25.5337		-1.52	-123.981	25.2891	-51.1317	40.9107	-15.0406	36.435		-1.52	-48.7201	24.0614	41.1226	46.1733	-10.8804	42.8029		-1.52	-40.6846	26.0299	-2.33767	27.6029	-43.9997	26.4727		-1.52	-5.82785
-1.51	23.1532	26.8955	20.317	22.3356	9.55136	31.9512		-1.51	23.7315	27.1191	-3.9125	25.9589	22.2547	30.1952		-1.51	-45.1673	15.5607	-3.46334	20.8681	10.1814	25.5916		-1.51	-126.386	24.9471	-50.1951	41.1244	-14.5964	35.8824		-1.51	-48.8919	24.0025	42.2064	46.394	-9.77622	42.5554		-1.51	-41.5812	26.0808	-2.59734	27.7051	-44.6731	26.2035		-1.51	-6.54436
-1.5	23.4538	26.5822	20.7179	22.2323	11.335	32.1599		-1.5	21.2101	27.4726	-3.389	26.0374	22.9563	29.8962		-1.5	-46.8848	15.3741	-2.54679	20.9943	9.61269	25.6478		-1.5	-128.549	24.666	-48.9692	41.4054	-14.1606	35.3703		-1.5	-49.0044	23.9828	43.0815	46.5348	-8.68942	42.2968		-1.5	-42.502	26.0944	-3.0033	27.8156	-45.2569	25.9491		-1.5	-7.18774
-1.49	23.8564	26.2592	21.0319	22.1174	13.0359	32.3122		-1.49	18.3871	27.8255	-2.97661	26.1302	23.6312	29.5848		-1.49	-48.3508	15.2304	-1.60149	21.1429	9.09366	25.7033		-1.49	-130.545	24.4126	-47.3651	41.7301	-13.7224	34.9043		-1.49	-49.0104	23.9889	43.6804	46.5911	-7.63173	42.0357		-1.49	-43.507	26.1046	-3.44799	27.913	-45.7436	25.7102		-1.49	-7.80323
-1.48	24.3508	25.9393	21.3236	21.9826	14.6286	32.4023		-1.48	15.3219	28.1762	-2.69625	26.229	24.2718	29.2614		-1.48	-49.6139	15.1307	-0.63242	21.3199	8.62833	25.7589		-1.48	-132.399	24.1672	-45.3378	42.0862	-13.2729	34.488		-1.48	-48.7928	24.006	43.9286	46.5459	-6.61132	41.7775		-1.48	-44.5411	26.1219	-3.85279	27.9962	-46.1258	25.4874		-1.48	-8.40774
-1.47	24.8421	25.6324	21.6187	21.8221	16.0917	32.4257		-1.47	12.1123	28.5277	-2.51234	26.3201	24.8705	28.9259		-1.47	-50.73	15.066	0.33337	21.5264	8.22161	25.8146		-1.47	-134.025	23.9279	-42.9216	42.476	-12.8072	34.1234		-1.47	-48.2686	24.0337	43.8578	46.3835	-5.63006	41.5287		-1.47	-45.5019	26.1229	-4.23398	28.0784	-46.3972	25.2805		-1.47	-9.05986
-1.46	25.2788	25.3445	21.87	21.6491	17.4096	32.3799		-1.46	8.83206	28.8758	-2.40344	26.3966	25.4193	28.5776		-1.46	-51.6908	15.0413	1.2156	21.7617	7.87686	25.8709		-1.46	-135.373	23.694	-40.2256	42.9098	-12.3115	33.8102		-1.46	-47.4957	24.0725	43.5342	46.0975	-4.69254	41.2955		-1.46	-46.4062	26.0841	-4.64354	28.1686	-46.5546	25.0878		-1.46	-9.77899
-1.45	25.7074	25.0661	22.085	21.4796	18.5693	32.2632		-1.45	5.48528	29.2082	-2.38504	26.4511	25.9129	28.2169		-1.45	-52.4893	15.0615	1.93517	22.0218	7.59705	25.9282		-1.45	-136.482	23.4675	-37.4115	43.3882	-11.7726	33.5453		-1.45	-46.6155	24.1101	42.9547	45.6928	-3.82125	41.0824		-1.45	-47.3398	25.9918	-5.08664	28.2716	-46.5964	24.9078		-1.45	-10.5263
-1.44	26.1513	24.7771	22.3318	21.3199	19.5589	32.0749		-1.44	2.07028	29.5227	-2.41926	26.4771	26.3504	27.8445		-1.44	-53.1877	15.1145	2.51507	22.3042	7.38578	25.987		-1.44	-137.398	23.2425	-34.64	43.9015	-11.1853	33.3254		-1.44	-45.6949	24.1367	42.133	45.1913	-3.03595	40.894		-1.44	-48.2878	25.8449	-5.62055	28.388	-46.522	24.7396		-1.44	-11.2125
-1.43	26.5842	24.4683	22.6055	21.17	20.3655	31.815		-1.43	-1.42213	29.8235	-2.42237	26.4777	26.7302	27.4606		-1.43	-53.9219	15.1895	3.05455	22.6066	7.24613	26.0473		-1.43	-138.102	23	-31.9099	44.4382	-10.5524	33.1482		-1.43	-44.687	24.1724	41.1648	44.6238	-2.34361	40.7367		-1.43	-49.1441	25.6606	-6.34945	28.5129	-46.3344	24.5827		-1.43	-11.7249
-1.42	27.0139	24.1562	22.836	21.0327	20.9779	31.4844		-1.42	-5.0045	30.1022	-2.39543	26.4613	27.0484	27.0647		-1.42	-54.7437	15.2813	3.66775	22.9333	7.18214	26.1086		-1.42	-138.573	22.7283	-29.052	44.9955	-9.87643	33.0101		-1.42	-43.5508	24.246	40.1223	43.9958	-1.74878	40.6152		-1.42	-49.9091	25.4631	-7.24095	28.6354	-46.0382	24.4367		-1.42	-12.0505
-1.41	27.5131	23.8815	22.9864	20.9172	21.3911	31.0867		-1.41	-8.67115	30.3459	-2.48207	26.4308	27.3033	26.6575		-1.41	-55.611	15.3829	4.39707	23.2878	7.19755	26.1714		-1.41	-138.825	22.4334	-25.9158	45.5746	-9.15729	32.9063		-1.41	-42.3098	24.3665	38.9633	43.2887	-1.25738	40.532		-1.41	-50.696	25.2629	-8.16219	28.7435	-45.6337	24.302		-1.41	-12.2307
-1.4	28.0942	23.6686	23.0348	20.8252	21.6072	30.6274		-1.4	-12.4144	30.5572	-2.77055	26.3793	27.4998	26.2411		-1.4	-56.5004	15.4863	5.2155	23.6621	7.2966	26.2364		-1.4	-138.88	22.1135	-22.4953	46.1777	-8.39524	32.832		-1.4	-40.9866	24.5357	37.6139	42.5012	-0.87206	40.4891		-1.4	-51.5257	25.0577	-9.04713	28.8276	-45.1219	24.179		-1.4	-12.3465
-1.39	28.6858	23.5131	22.929	20.7535	21.6321	30.1124		-1.39	-16.2272	30.7423	-3.16053	26.3011	27.6434	25.8183		-1.39	-57.3648	15.5964	6.06308	24.0463	7.47832	26.3052		-1.39	-138.768	21.7569	-18.9197	46.821	-7.59708	32.7843		-1.39	-39.605	24.7442	36.0533	41.6422	-0.60052	40.4869		-1.39	-52.3322	24.8381	-9.93081	28.8902	-44.5069	24.0679		-1.39	-12.4246
-1.38	29.2629	23.4145	22.6788	20.7117	21.475	29.5483		-1.38	-20.0828	30.9038	-3.53304	26.1997	27.7338	25.3917		-1.38	-58.1005	15.7269	6.84575	24.441	7.73683	26.3796		-1.38	-138.551	21.3573	-15.377	47.5101	-6.7722	32.7614		-1.38	-38.2184	24.978	34.3458	40.7111	-0.45286	40.524		-1.38	-53.1019	24.6121	-10.8715	28.9525	-43.7953	23.9685		-1.38	-12.4299
-1.37	29.7888	23.3711	22.3669	20.716	21.1484	28.9428		-1.37	-23.9533	31.034	-3.89214	26.0805	27.774	24.9645		-1.37	-58.6867	15.8735	7.4587	24.8504	8.06975	26.4614		-1.37	-138.243	20.9225	-12.0028	48.2212	-5.93288	32.7615		-1.37	-36.8762	25.2292	32.5359	39.7235	-0.43792	40.5974		-1.37	-53.8191	24.4047	-11.8987	29.0344	-42.9902	23.8813		-1.37	-12.3434
-1.36	30.1461	23.3686	22.0121	20.7742	20.6679	28.3048		-1.36	-27.7579	31.1324	-4.22023	25.9485	27.7696	24.5409		-1.36	-59.2419	16.0199	7.91464	25.268	8.47682	26.5527		-1.36	-137.739	20.4717	-8.78764	48.9252	-5.09789	32.7843		-1.36	-35.5988	25.5096	30.6238	38.7193	-0.56186	40.7037		-1.36	-54.4192	24.2383	-13.0093	29.1356	-42.0966	23.8071		-1.36	-12.105
-1.35	30.294	23.3882	21.5604	20.8844	20.052	27.6439		-1.35	-31.3748	31.2107	-4.42431	25.8096	27.7254	24.1268		-1.35	-59.9219	16.1549	8.29889	25.6779	8.95431	26.6551		-1.35	-136.954	20.033	-5.61985	49.6174	-4.28626	32.8302		-1.35	-34.4174	25.838	28.6185	37.7088	-0.82802	40.8389		-1.35	-54.8393	24.1089	-14.1807	29.2398	-41.1203	23.7477		-1.35	-11.611
-1.34	30.3193	23.4236	20.9958	21.0423	19.3196	26.9703		-1.34	-34.7942	31.2668	-4.5053	25.6715	27.645	23.7287		-1.34	-60.8136	16.2733	8.65004	26.0704	9.49365	26.7702		-1.34	-135.943	19.6316	-2.41548	50.308	-3.51533	32.8995		-1.34	-33.3316	26.2129	26.5613	36.6599	-1.2385	40.9981		-1.34	-55.1178	23.996	-15.3966	29.3224	-40.0673	23.7056		-1.34	-10.8845
-1.33	30.2945	23.4853	20.3265	21.2434	18.4875	26.293		-1.33	-38.1245	31.2887	-4.62978	25.5307	27.5315	23.3535		-1.33	-61.881	16.3733	8.95161	26.4389	10.0842	26.8991		-1.33	-134.773	19.2693	0.85658	51.0001	-2.80164	32.9928		-1.33	-32.261	26.6134	24.5137	35.5515	-1.78315	41.177		-1.33	-55.3292	23.8851	-16.6253	29.3648	-38.9441	23.6831		-1.33	-10.0059
-1.32	30.2252	23.5843	19.5097	21.4798	17.5773	25.6221		-1.32	-41.4466	31.2697	-4.92169	25.3855	27.3888	23.0085		-1.32	-63.0478	16.4612	9.22164	26.771	10.7133	27.0431		-1.32	-133.416	18.9411	4.14385	51.7009	-2.16567	33.1111		-1.32	-31.137	27.0292	22.4774	34.4039	-2.44634	41.3716		-1.32	-55.4077	23.7763	-17.7845	29.3689	-37.7551	23.6815		-1.32	-9.03189
-1.31	30.1051	23.7177	18.5126	21.7442	16.6158	24.9687		-1.31	-44.8011	31.2045	-5.27646	25.2516	27.2225	22.7019		-1.31	-64.2121	16.5516	9.53141	27.0583	11.367	27.203		-1.31	-131.807	18.6486	7.29844	52.4187	-1.63107	33.2549		-1.31	-30.009	27.4511	20.4131	33.2512	-3.2179	41.5769		-1.31	-55.2825	23.6801	-18.8301	29.345	-36.5066	23.7014		-1.31	-7.98585
-1.3	29.9464	23.8819	17.3942	22.0324	15.6252	24.3426		-1.3	-48.1979	31.0966	-5.53856	25.1416	27.0376	22.4418		-1.3	-65.2921	16.655	9.87654	27.3083	12.0311	27.3787		-1.3	-130.003	18.3952	10.2206	53.1416	-1.22178	33.4241		-1.3	-29.0136	27.8625	18.388	32.1193	-4.09971	41.7844		-1.3	-55.0139	23.6085	-19.7825	29.3116	-35.2069	23.7449		-1.3	-6.86659
-1.29	29.7346	24.0747	16.234	22.3464	14.6235	23.7521		-1.29	-51.6168	30.9487	-5.68485	25.053	26.8403	22.2356		-1.29	-66.3336	16.7641	10.1636	27.5309	12.6891	27.5687		-1.29	-128.144	18.1883	12.9608	53.8505	-0.95959	33.6178		-1.29	-28.2542	28.2742	16.4793	31.0357	-5.0811	41.9851		-1.29	-54.652	23.5605	-20.6053	29.2907	-33.8567	23.8136		-1.29	-5.66054
-1.28	29.3935	24.282	15.0306	22.6944	13.6333	23.206		-1.28	-55.0148	30.7556	-5.74333	24.9743	26.6377	22.089		-1.28	-67.3985	16.8636	10.3745	27.7239	13.3233	27.7704		-1.28	-126.256	18.055	15.6636	54.5434	-0.86402	33.8344		-1.28	-27.7145	28.7106	14.6156	30.0151	-6.15217	42.1729		-1.28	-54.1894	23.5397	-21.2566	29.2955	-32.4621	23.9106		-1.28	-4.31719
-1.27	28.8315	24.4775	13.7474	23.0754	12.6834	22.7137		-1.27	-58.3795	30.5214	-5.70857	24.9013	26.4332	22.0062		-1.27	-68.4985	16.9484	10.5257	27.8773	13.916	27.9805		-1.27	-124.309	18.0195	18.4068	55.2196	-0.95333	34.0712		-1.27	-27.2877	29.1825	12.6634	29.0267	-7.30789	42.3426		-1.27	-53.6188	23.5504	-21.7936	29.3203	-31.0302	24.0388		-1.27	-2.74774
-1.26	28.011	24.6479	12.383	23.4779	11.8002	22.2838		-1.26	-61.7309	30.2625	-5.56949	24.8463	26.2267	21.9896		-1.26	-69.6823	17.0185	10.5668	27.9744	14.4509	28.1951		-1.26	-122.337	18.0796	21.1501	55.877	-1.24583	34.3249		-1.26	-26.8715	29.6786	10.5937	28.0353	-8.53376	42.4884		-1.26	-52.9635	23.5922	-22.2657	29.3555	-29.5647	24.1997		-1.26	-0.91727
-1.25	26.9947	24.8017	10.9469	23.8843	11.0052	21.9227		-1.25	-65.0691	29.981	-5.33893	24.8187	26.0201	22.039		-1.25	-70.9682	17.0752	10.453	28.0039	14.91	28.4098		-1.25	-120.373	18.2257	23.801	56.5247	-1.75748	34.5917		-1.25	-26.3915	30.164	8.48933	27.0405	-9.80696	42.6064		-1.25	-52.2298	23.6653	-22.6899	29.3978	-28.0754	24.3941		-1.25	1.10962
-1.24	25.8724	24.9532	9.44745	24.283	10.3151	21.6351		-1.24	-68.3736	29.6658	-5.05954	24.8273	25.8146	22.1519		-1.24	-72.2387	17.1294	10.2315	27.973	15.2743	28.62		-1.24	-118.332	18.457	26.3054	57.1736	-2.49956	34.8678		-1.24	-25.8517	30.6189	6.47966	26.0617	-11.1166	42.6945		-1.24	-51.3692	23.758	-23.0399	29.4472	-26.5738	24.6227		-1.24	3.18517
-1.23	24.6916	25.1034	7.91169	24.6708	9.74447	21.4246		-1.23	-71.6544	29.3155	-4.72786	24.8811	25.6069	22.3232		-1.23	-73.3715	17.1893	9.97973	27.8969	15.5272	28.8206		-1.23	-116.133	18.7778	28.6789	57.8187	-3.47536	35.1481		-1.23	-25.33	31.0376	4.6818	25.1314	-12.4581	42.7503		-1.23	-50.3383	23.8569	-23.2333	29.498	-25.0666	24.8861		-1.23	5.17798
-1.22	23.4385	25.2421	6.38509	25.0402	9.30998	21.2935		-1.22	-74.9524	28.9438	-4.32625	24.9695	25.3927	22.5463		-1.22	-74.4	17.2465	9.70483	27.7882	15.656	29.0062		-1.22	-113.822	19.1925	30.9854	58.4539	-4.68317	35.426		-1.22	-24.9217	31.4232	3.18915	24.2994	-13.8127	42.7729		-1.22	-49.1468	23.9584	-23.1955	29.5469	-23.558	25.1837		-1.22	7.05032
-1.21	22.0889	25.3654	4.89154	25.3864	9.02882	21.2425		-1.21	-78.2994	28.5537	-3.89477	25.0694	25.1676	22.8133		-1.21	-75.4382	17.295	9.39137	27.6502	15.6519	29.1712		-1.21	-111.486	19.6837	33.3194	59.0773	-6.11974	35.6951		-1.21	-24.6617	31.8066	2.00446	23.5994	-15.1643	42.7624		-1.21	-47.8379	24.0693	-22.9324	29.5947	-22.0532	25.5141		-1.21	8.86926
-1.2	20.6601	25.478	3.38323	25.7146	8.91319	21.2701		-1.2	-81.682	28.1287	-3.47565	25.1608	24.9272	23.1155		-1.2	-76.5293	17.3411	9.08094	27.4783	15.509	29.3099		-1.2	-109.17	20.217	35.7896	59.6806	-7.77918	35.9499		-1.2	-24.5045	32.2148	1.0403	23.0185	-16.496	42.7193		-1.2	-46.4961	24.1943	-22.5171	29.642	-20.5595	25.875		-1.2	10.7424
-1.19	19.1905	25.5829	1.77151	26.0343	8.97217	21.3731		-1.19	-85.0699	27.6727	-3.06192	25.2452	24.6658	23.4434		-1.19	-77.6587	17.3891	8.78342	27.264	15.2225	29.4175		-1.19	-106.919	20.7648	38.4517	60.2529	-9.65204	36.1853		-1.19	-24.352	32.6262	0.16102	22.5268	-17.7852	42.6444		-1.19	-45.1471	24.3237	-21.9849	29.7019	-19.084	26.2632		-1.19	12.768
-1.18	17.6835	25.6762	0.08996	26.3526	9.21471	21.5468		-1.18	-88.4206	27.2146	-2.58811	25.3447	24.3749	23.7875		-1.18	-78.8226	17.4327	8.42263	27.0046	14.7875	29.4906		-1.18	-104.776	21.3194	41.2103	60.7971	-11.7305	36.3986		-1.18	-24.1416	32.9951	-0.7746	22.1154	-19.0146	42.5383		-1.18	-43.762	24.4483	-21.3348	29.7848	-17.6326	26.6753		-1.18	14.9595
-1.17	16.1605	25.7549	-1.5387	26.6635	9.64424	21.7844		-1.17	-91.6929	26.7652	-1.95917	25.4775	24.0466	24.1388		-1.17	-80.0053	17.4715	7.90791	26.7103	14.203	29.5259		-1.17	-102.686	21.8954	43.9468	61.3204	-14.0036	36.587		-1.17	-23.9064	33.3105	-1.80932	21.7833	-20.1694	42.4019		-1.17	-42.3323	24.5717	-20.6482	29.889	-16.2092	27.107		-1.17	17.1717
-1.16	14.6771	25.8258	-3.00275	26.9634	10.2565	22.0771		-1.16	-94.8749	26.3208	-1.1636	25.6559	23.6762	24.4893		-1.16	-81.1438	17.5107	7.22903	26.4002	13.4677	29.5192		-1.16	-100.476	22.512	46.6665	61.8189	-16.4495	36.7464		-1.16	-23.6991	33.6024	-2.79676	21.527	-21.2293	42.2373		-1.16	-40.8713	24.7059	-20.0212	30.001	-14.8176	27.5538		-1.16	19.2392
-1.15	13.2503	25.8963	-4.29348	27.254	11.046	22.4161		-1.15	-97.9998	25.8817	-0.31719	25.8872	23.2628	24.8325		-1.15	-82.181	17.5422	6.44824	26.0907	12.5868	29.4685		-1.15	-97.9955	23.1696	49.4127	62.2742	-19.0405	36.8728		-1.15	-23.5283	33.9032	-3.59005	21.3602	-22.1774	42.0465		-1.15	-39.4028	24.8565	-19.4039	30.0964	-13.4609	28.0109		-1.15	21.0435
-1.14	11.7535	25.959	-5.47744	27.5233	12.0054	22.7922		-1.14	-101.104	25.4536	0.48611	26.1639	22.806	25.1627		-1.14	-83.1728	17.5569	5.6492	25.7901	11.5759	29.3731		-1.14	-95.3157	23.8424	52.1774	62.6642	-21.7528	36.9646		-1.14	-23.3853	34.2159	-4.14054	21.3	-23.0072	41.8303		-1.14	-37.929	25.0118	-18.6904	30.1515	-12.1393	28.4741		-1.14	22.5263
-1.13	10.0339	26.0059	-6.60589	27.758	13.1208	23.1958		-1.13	-104.157	25.0382	1.26898	26.4707	22.3062	25.4761		-1.13	-84.2109	17.5626	4.89992	25.5041	10.4528	29.2333		-1.13	-92.6463	24.5113	54.9509	62.9808	-24.5639	37.02		-1.13	-23.187	34.5091	-4.40422	21.3573	-23.7177	41.5888		-1.13	-36.4223	25.1547	-17.8493	30.1583	-10.852	28.9389		-1.13	23.8108
-1.12	8.13697	26.0491	-7.71218	27.9535	14.377	23.618		-1.12	-107.093	24.6241	2.02642	26.7927	21.768	25.7713		-1.12	-85.2976	17.5691	4.20108	25.2387	9.23195	29.0508		-1.12	-90.1384	25.1757	57.7285	63.2254	-27.4507	37.0377		-1.12	-22.7984	34.7365	-4.4102	21.5294	-24.3069	41.3222		-1.12	-34.8635	25.2778	-16.8812	30.1252	-9.59681	29.4014		-1.12	25.0708
-1.11	6.26479	26.0993	-8.85273	28.1148	15.7599	24.0511		-1.11	-109.867	24.208	2.70426	27.1213	21.1945	26.0477		-1.11	-86.3507	17.5791	3.49453	24.9901	7.92828	28.8281		-1.11	-87.7995	25.8346	60.5162	63.4033	-30.3901	37.0167		-1.11	-22.1795	34.8749	-4.315	21.8162	-24.7629	41.0311		-1.11	-33.2996	25.3786	-15.804	30.0663	-8.37062	29.8581		-1.11	26.3681
-1.1	4.51995	26.147	-10.0411	28.2513	17.2538	24.488		-1.1	-112.461	23.8006	3.3144	27.4529	20.5897	26.3057		-1.1	-87.3243	17.5931	2.72875	24.7488	6.56176	28.5683		-1.1	-85.549	26.4732	63.3279	63.5302	-33.3568	36.9566		-1.1	-21.4826	34.9523	-4.28892	22.2266	-25.094	40.7164		-1.1	-31.7762	25.4576	-14.6825	29.9957	-7.16791	30.3061		-1.1	27.6942
-1.09	2.85372	26.1795	-11.197	28.37	18.8401	24.922		-1.09	-114.863	23.407	3.94983	27.7887	19.9619	26.5468		-1.09	-88.2343	17.6065	1.92094	24.5089	5.15574	28.2753		-1.09	-83.3336	27.077	66.1364	63.6249	-36.3269	36.8571		-1.09	-20.9322	35.0198	-4.37716	22.7488	-25.3099	40.3797		-1.09	-30.2949	25.5257	-13.6334	29.9221	-5.98282	30.7431		-1.09	28.969
-1.08	1.23832	26.1948	-12.1974	28.474	20.4988	25.3479		-1.08	-117.035	23.0198	4.64462	28.1377	19.3202	26.7739		-1.08	-89.0636	17.6129	1.11816	24.2808	3.73543	27.9537		-1.08	-81.1322	27.6411	68.9043	63.6905	-39.2814	36.7184		-1.08	-20.649	35.0966	-4.41966	23.3489	-25.4117	40.0237		-1.08	-28.8367	25.5971	-12.7813	29.8267	-4.8066	31.1673		-1.08	30.0538
-1.07	-0.33389	26.1929	-13.0271	28.5603	22.2084	25.7615		-1.07	-118.951	22.637	5.31185	28.5084	18.6687	26.9899		-1.07	-89.8235	17.6084	0.37401	24.0843	2.32275	27.6089		-1.07	-78.9258	28.176	71.5929	63.7083	-42.2037	36.5423		-1.07	-20.5214	35.1763	-4.29183	24.0019	-25.4014	39.6509		-1.07	-27.4393	25.6688	-12.132	29.6753	-3.62832	31.5781		-1.07	30.8724
-1.06	-1.98319	26.1724	-13.7416	28.62	23.9455	26.1597		-1.06	-120.609	22.2665	5.87538	28.8965	18.0101	27.1975		-1.06	-90.6334	17.5943	-0.25774	23.9297	0.93916	27.2472		-1.06	-76.7124	28.7013	74.2051	63.6569	-45.0753	36.3315		-1.06	-20.2724	35.2317	-4.06228	24.6924	-25.2776	39.2638		-1.06	-26.1541	25.7352	-11.5995	29.4497	-2.4419	31.9765		-1.06	31.4613
-1.05	-3.82235	26.1348	-14.3746	28.6459	25.6858	26.54		-1.05	-122.01	21.9075	6.34615	29.2884	17.3507	27.3995		-1.05	-91.5511	17.5744	-0.76871	23.8124	-0.39083	26.8752		-1.05	-74.5682	29.2267	76.7495	63.5398	-47.8785	36.0877		-1.05	-19.6681	35.2344	-3.77268	25.4209	-25.0442	38.8657		-1.05	-24.9432	25.7895	-11.1167	29.158	-1.23581	32.363		-1.05	31.8705
-1.04	-5.81217	26.0869	-14.9398	28.6235	27.4084	26.9005		-1.04	-123.146	21.5477	6.73361	29.6771	16.6983	27.5989		-1.04	-92.4719	17.5444	-1.17595	23.7247	-1.6477	26.5002		-1.04	-72.61	29.7433	79.1156	63.3692	-50.5999	35.8127		-1.04	-18.6038	35.1941	-3.4178	26.2041	-24.7084	38.4608		-1.04	-23.7297	25.8193	-10.6482	28.8204	0.00263	32.7386		-1.04	32.1487
-1.03	-7.84802	26.0247	-15.4926	28.5327	29.0929	27.2402		-1.03	-123.977	21.1807	7.02229	30.0599	16.058	27.7981		-1.03	-93.2671	17.5007	-1.50606	23.6567	-2.81407	26.1301		-1.03	-70.8389	30.2344	81.2037	63.1348	-53.2289	35.5086		-1.03	-17.1233	35.1409	-3.05962	27.0498	-24.2826	38.0538		-1.03	-22.5008	25.8276	-10.1671	28.4499	1.28426	33.105		-1.03	32.3499
-1.02	-9.86016	25.934	-16.0819	28.3713	30.7146	27.5579		-1.02	-124.461	20.8088	7.23407	30.4204	15.434	27.9988		-1.02	-93.9427	17.4416	-1.78377	23.6012	-3.87187	25.773		-1.02	-69.1285	30.6939	83.0648	62.8316	-55.7536	35.1782		-1.02	-15.5238	35.0828	-2.70326	27.9706	-23.7825	37.6489		-1.02	-21.2421	25.8291	-9.75871	28.053	2.62009	33.4643		-1.02	32.4802
-1.01	-11.8458	25.8159	-16.6789	28.1617	32.2492	27.8528		-1.01	-124.601	20.4404	7.39746	30.7423	14.8359	28.2028		-1.01	-94.5404	17.3579	-2.01325	23.5575	-4.80687	25.4362		-1.01	-67.4022	31.126	84.7987	62.4712	-58.1648	34.8251		-1.01	-14.1533	34.9995	-2.26758	28.9638	-23.2192	37.2517		-1.01	-19.9203	25.8374	-9.57302	27.6445	4.02	33.8191		-1.01	32.5484
-1	-13.8374	25.6837	-17.2253	27.9239	33.6793	28.1256		-1	-124.458	20.0812	7.49841	31.0248	14.2715	28.4108		-1	-95.051	17.2441	-2.21228	23.5311	-5.60867	25.1266		-1	-65.6982	31.542	86.3791	62.0643	-60.4586	34.4529		-1	-13.1223	34.8712	-1.77578	30.001	-22.5913	36.8693		-1	-18.5136	25.8566	-9.61472	27.2422	5.49154	34.1721		-1	32.5778
-0.99	-15.8787	25.5443	-17.7066	27.6596	34.9894	28.3773		-0.99	-124.083	19.7362	7.50037	31.2725	13.7432	28.623		-0.99	-95.4704	17.1147	-2.41038	23.5248	-6.26778	24.8508		-0.99	-64.0823	31.9534	87.7636	61.6098	-62.6273	34.065		-0.99	-12.2717	34.7066	-1.28948	31.0423	-21.9053	36.5087		-0.99	-17.0595	25.8836	-9.77023	26.8551	7.04073	34.5261		-0.99	32.601
-0.98	-18.0353	25.3959	-18.1418	27.357	36.1653	28.6095		-0.98	-123.456	19.4115	7.33069	31.486	13.2471	28.8378		-0.98	-95.8465	16.9902	-2.58528	23.5255	-6.77723	24.6146		-0.98	-62.5598	32.3633	88.9871	61.0977	-64.6584	33.6648		-0.98	-11.3267	34.5315	-0.79345	32.0666	-21.1912	36.1736		-0.98	-15.6654	25.9157	-9.98854	26.4952	8.67385	34.8831		-0.98	32.6399
-0.97	-20.3612	25.2281	-18.5237	27.0093	37.1921	28.8225		-0.97	-122.52	19.1088	6.94658	31.665	12.7821	29.054		-0.97	-96.2377	16.871	-2.63611	23.5097	-7.1352	24.4226		-0.97	-61.1137	32.7666	90.0184	60.5321	-66.5444	33.2565		-0.97	-10.0707	34.356	-0.26708	33.0658	-20.4608	35.8695		-0.97	-14.3565	25.9485	-10.259	26.1871	10.3955	35.2449		-0.97	32.6549
-0.96	-22.8369	25.0291	-18.8282	26.6198	38.0602	29.0167		-0.96	-121.252	18.8196	6.36973	31.8112	12.3532	29.2705		-0.96	-96.6609	16.7457	-2.49161	23.4728	-7.34699	24.2774		-0.96	-59.7343	33.1548	90.6931	59.9236	-68.2782	32.8434		-0.96	-8.38981	34.1857	0.28041	34.045	-19.7133	35.6038		-0.96	-13.0577	25.9806	-10.6017	25.9422	12.2073	35.6129		-0.96	32.6125
-0.95	-25.4076	24.7919	-19.0495	26.1958	38.7674	29.1943		-0.95	-119.613	18.5312	5.68407	31.9275	11.9606	29.4852		-0.95	-97.1082	16.6119	-2.15373	23.4248	-7.41967	24.18		-0.95	-58.3761	33.5195	90.9284	59.2605	-69.8505	32.4291		-0.95	-6.28649	34.0559	0.88581	35.0159	-18.9427	35.3834		-0.95	-11.6739	26.0184	-11.0713	25.7639	14.1067	35.9887		-0.95	32.5319
-0.94	-28.023	24.521	-19.1905	25.7437	39.3147	29.3575		-0.94	-117.607	18.243	5.0026	32.0062	11.5995	29.696		-0.94	-97.5681	16.4748	-1.67183	23.3706	-7.3593	24.1301		-0.94	-56.983	33.8536	90.8368	58.5218	-71.2549	32.0183		-0.94	-3.98113	33.9888	1.61594	35.9832	-18.1433	35.2139		-0.94	-10.1118	26.0623	-11.6889	25.6575	16.0874	36.3732		-0.94	32.4729
-0.93	-30.673	24.2287	-19.2503	25.2772	39.7011	29.508		-0.93	-115.362	17.9726	4.37772	32.0361	11.2626	29.9016		-0.93	-97.9694	16.3353	-1.15016	23.3115	-7.17401	24.1254		-0.93	-55.5852	34.1538	90.558	57.7025	-72.4883	31.6153		-0.93	-1.79747	33.9393	2.4597	36.9437	-17.3345	35.0941		-0.93	-8.36208	26.1033	-12.4531	25.6157	18.142	36.7669		-0.93	32.4559
-0.92	-33.3807	23.9197	-19.2895	24.8083	39.9241	29.6466		-0.92	-113.019	17.7377	3.80161	32.0231	10.9438	30.1006		-0.92	-98.2233	16.1911	-0.68535	23.2539	-6.87766	24.1619		-0.92	-54.2594	34.4232	90.1353	56.8199	-73.5449	31.2237		-0.92	0.14247	33.8757	3.3594	37.8884	-16.5122	35.0275		-0.92	-6.50424	26.1384	-13.3457	25.6224	20.2606	37.1696		-0.92	32.4838
-0.91	-36.1087	23.5987	-19.3748	24.3354	39.9823	29.7742		-0.91	-110.63	17.5405	3.23019	31.9842	10.6388	30.2919		-0.91	-98.3242	16.0508	-0.29203	23.1988	-6.48632	24.2346		-0.91	-53.0733	34.6657	89.5806	55.8946	-74.4127	30.8467		-0.91	1.8991	33.8138	4.31008	38.8013	-15.6627	35.0175		-0.91	-4.67287	26.1673	-14.2962	25.68	22.428	37.581		-0.91	32.5732
-0.9	-38.7726	23.273	-19.4535	23.8576	39.8789	29.8928		-0.9	-108.14	17.3848	2.58999	31.9316	10.3405	30.4738		-0.9	-98.3063	15.9285	0.08238	23.1342	-6.01658	24.3374		-0.9	-52.0141	34.885	88.8758	54.9344	-75.0839	30.4883		-0.9	3.57452	33.7803	5.28737	39.6559	-14.7805	35.0642		-0.9	-3.01151	26.1838	-15.2399	25.8003	24.6266	37.9997		-0.9	32.7252
-0.89	-41.3787	22.9394	-19.4309	23.3849	39.6218	30.0052		-0.89	-105.469	17.2825	1.82552	31.87	10.0399	30.644		-0.89	-98.2334	15.8264	0.56309	23.0454	-5.48586	24.4629		-0.89	-50.9558	35.0717	87.9283	53.9415	-75.5582	30.1536		-0.89	5.30185	33.7704	6.22426	40.4262	-13.8539	35.1684		-0.89	-1.50537	26.1854	-16.1803	25.9751	26.8388	38.4236		-0.89	32.8658
-0.88	-44.0359	22.5875	-19.2568	22.9328	39.2169	30.1135		-0.88	-102.626	17.2385	0.91884	31.8001	9.7294	30.8006		-0.88	-98.1538	15.7385	1.23646	22.9312	-4.90966	24.6042		-0.88	-49.801	35.2097	86.6528	52.9074	-75.8356	29.8477		-0.88	7.22477	33.7482	7.1244	41.1119	-12.8595	35.3342		-0.88	-0.00783	26.1702	-17.1455	26.1885	29.0474	38.8499		-0.88	32.933
-0.87	-46.7959	22.2145	-18.9155	22.5154	38.6694	30.2193		-0.87	-99.6041	17.2501	-0.08584	31.7234	9.40489	30.9426		-0.87	-98.0273	15.6598	2.08806	22.8029	-4.3035	24.7541		-0.87	-48.5269	35.2903	85.034	51.8261	-75.9156	29.5757		-0.87	9.40387	33.7132	8.06958	41.7308	-11.7652	35.5662		-0.87	1.58189	26.1299	-18.1498	26.4424	31.2315	39.2751		-0.87	32.9629
-0.86	-49.5939	21.8234	-18.4442	22.1431	37.9888	30.3241		-0.86	-96.3725	17.3173	-1.126	31.6401	9.06132	31.0695		-0.86	-97.7953	15.5915	3.0337	22.6736	-3.68377	24.906		-0.86	-47.1698	35.301	83.1372	50.7104	-75.8011	29.3422		-0.86	11.696	33.6913	9.10429	42.3035	-10.5328	35.8717		-0.86	3.32089	26.0639	-19.2102	26.7302	33.3693	39.6952		-0.86	32.9498
-0.85	-52.3584	21.4178	-17.9139	21.8222	37.1848	30.4288		-0.85	-93.0203	17.4508	-2.14279	31.5405	8.69079	31.18		-0.85	-97.4597	15.5385	3.98436	22.5494	-3.06533	25.0538		-0.85	-45.7957	35.2235	81.0884	49.5688	-75.4961	29.1516		-0.85	13.8737	33.7047	10.1851	42.848	-9.207	36.2273		-0.85	5.20537	25.9834	-20.3379	27.0237	35.4397	40.1052		-0.85	32.9417
-0.84	-55.0813	21.0014	-17.4018	21.5563	36.2638	30.533		-0.84	-89.6878	17.6575	-3.06608	31.4212	8.28906	31.2727		-0.84	-96.9784	15.5013	4.91146	22.4356	-2.46085	25.1925		-0.84	-44.4546	35.0437	78.9871	48.4019	-75.0034	29.0081		-0.84	15.7818	33.7682	11.2667	43.3619	-7.78723	36.6254		-0.84	7.15215	25.8908	-21.5098	27.2902	37.4208	40.4997		-0.84	32.9742
-0.83	-57.7307	20.5833	-16.9096	21.3517	35.2307	30.6367		-0.83	-86.4387	17.9235	-3.79815	31.2948	7.85734	31.3477		-0.83	-96.2604	15.4791	5.81914	22.3364	-1.88308	25.3182		-0.83	-43.1538	34.773	76.8064	47.2147	-74.326	28.9149		-0.83	17.3666	33.8867	12.3512	43.81	-6.23743	37.0729		-0.83	9.06972	25.7731	-22.6906	27.514	39.2901	40.873		-0.83	33.0864
-0.82	-60.2148	20.1728	-16.3435	21.2134	34.0911	30.739		-0.82	-83.2569	18.2287	-4.31016	31.1815	7.39701	31.4053		-0.82	-95.292	15.4764	6.68299	22.2512	-1.34368	25.4278		-0.82	-41.8394	34.4378	74.4547	46.0068	-73.4707	28.8737		-0.82	18.7185	34.0546	13.4082	44.1616	-4.53662	37.5722		-0.82	10.9237	25.6236	-23.8546	27.7077	41.0259	41.2193		-0.82	33.2841
-0.81	-62.5065	19.776	-15.6136	21.1439	32.8522	30.8388		-0.81	-80.1172	18.5684	-4.69344	31.0851	6.90777	31.4464		-0.81	-94.1435	15.4947	7.55672	22.1745	-0.85097	25.52		-0.81	-40.4166	34.0542	71.9134	44.7743	-72.4464	28.885		-0.81	20.0104	34.2385	14.379	44.4054	-2.67117	38.1214		-0.81	12.6853	25.4456	-24.9703	27.8758	42.6072	41.5321		-0.81	33.5221
-0.8	-64.6877	19.396	-14.7038	21.1494	31.5211	30.9343		-0.8	-77.0353	18.9492	-5.05196	30.9904	6.38702	31.4715		-0.8	-92.8783	15.5215	8.53323	22.1054	-0.40914	25.5947		-0.8	-38.8377	33.6335	69.2276	43.522	-71.2626	28.948		-0.8	21.3103	34.4033	15.2849	44.5366	-0.64729	38.7101		-0.8	14.3598	25.2365	-25.9953	28.0103	44.014	41.8051		-0.8	33.7193
-0.79	-66.8198	19.0364	-13.6303	21.2339	30.1042	31.0237		-0.79	-73.969	19.3738	-5.42053	30.8933	5.83358	31.4806		-0.79	-91.5168	15.5424	9.63769	22.0398	-0.01866	25.6531		-0.79	-37.0626	33.1679	66.3968	42.2704	-69.9332	29.0611		-0.79	22.5524	34.5165	16.2346	44.5719	1.50893	39.3235		-0.79	16.0098	25.0062	-26.908	28.0995	45.2296	42.0322		-0.79	33.854
-0.78	-68.8409	18.7011	-12.4417	21.3957	28.6072	31.1046		-0.78	-70.7989	19.8395	-5.84216	30.7969	5.25084	31.4751		-0.78	-90.0104	15.5633	10.8157	21.9703	0.32118	25.697		-0.78	-35.0478	32.635	63.434	41.028	-68.4771	29.2213		-0.78	23.6811	34.6039	17.3039	44.5366	3.77462	39.9495		-0.78	17.7275	24.7874	-27.7136	28.1264	46.2398	42.207		-0.78	33.9587
-0.77	-70.6645	18.3854	-11.2059	21.6312	27.0357	31.1739		-0.77	-67.5373	20.3406	-6.30993	30.6968	4.64228	31.4571		-0.77	-88.3111	15.6013	12.0202	21.9033	0.60954	25.7279		-0.77	-32.8156	32.0164	60.3746	39.7968	-66.9128	29.4247		-0.77	24.6832	34.7395	18.5118	44.4432	6.13994	40.5811		-0.77	19.5311	24.587	-28.4679	28.0842	47.0323	42.3237		-0.77	34.1197
-0.76	-72.3054	18.0786	-9.92311	21.9341	25.3949	31.2285		-0.76	-64.3206	20.8618	-6.68422	30.595	4.00838	31.4278		-0.76	-86.3577	15.6624	13.2224	21.8514	0.84527	25.7472		-0.76	-30.4388	31.3035	57.2569	38.5994	-65.2534	29.6666		-0.76	25.484	34.9325	19.839	44.2788	8.59127	41.2104		-0.76	21.3798	24.3903	-29.2466	27.9736	47.5909	42.378		-0.76	34.3585
-0.75	-73.7808	17.7818	-8.52227	22.2985	23.6892	31.2654		-0.75	-61.1999	21.3843	-6.79841	30.4947	3.34735	31.3879		-0.75	-84.1431	15.7517	14.4101	21.8237	1.02686	25.757		-0.75	-27.9431	30.516	54.1758	37.4628	-63.5119	29.9423		-0.75	26.0404	35.1315	21.1967	44.0133	11.1061	41.826		-0.75	23.2535	24.2041	-30.0729	27.7999	47.9098	42.3653		-0.75	34.6265
-0.74	-75.017	17.5146	-6.97539	22.7235	21.9246	31.2817		-0.74	-58.142	21.8942	-6.61277	30.3971	2.6589	31.3392		-0.74	-81.7188	15.875	15.5755	21.8263	1.15295	25.7597		-0.74	-25.339	29.6852	51.2332	36.3871	-61.7073	30.2465		-0.74	26.4955	35.3013	22.4556	43.6415	13.6559	42.4144		-0.74	25.1128	24.0404	-30.8984	27.5748	47.9871	42.2813		-0.74	34.9007
-0.73	-75.9685	17.2976	-5.31822	23.2024	20.111	31.2756		-0.73	-55.1412	22.3843	-6.23463	30.2966	1.94283	31.2834		-0.73	-79.1434	16.0267	16.6998	21.8612	1.22604	25.7577		-0.73	-22.6576	28.8407	48.4058	35.3634	-59.8616	30.574		-0.73	27.0413	35.4539	23.5394	43.1729	16.2183	42.965		-0.73	26.9197	23.899	-31.6022	27.308	47.8218	42.1235		-0.73	35.1153
-0.72	-76.695	17.1268	-3.58277	23.719	18.2551	31.2453		-0.72	-52.2023	22.8541	-5.81345	30.1824	1.19731	31.2218		-0.72	-76.4506	16.1936	17.7754	21.9257	1.25295	25.7534		-0.72	-19.8347	28.0186	45.5683	34.3833	-57.996	30.9204		-0.72	27.6609	35.5977	24.4593	42.6248	18.7745	43.4714		-0.72	28.6799	23.7817	-32.0543	27.0122	47.4161	41.8901		-0.72	35.2867
-0.71	-77.2446	16.9896	-1.8	24.2543	16.3635	31.1894		-0.71	-49.3266	23.3047	-5.44375	30.0598	0.42167	31.1547		-0.71	-73.6615	16.3709	18.8108	22.0112	1.24212	25.7492		-0.71	-16.7894	27.2304	42.658	33.4295	-56.1285	31.2813		-0.71	28.21	35.6977	25.3318	42.0284	21.2959	43.9248		-0.71	30.3785	23.6961	-32.2539	26.687	46.775	41.5808		-0.71	35.5228
-0.7	-77.588	16.8857	-0.0179	24.8022	14.443	31.1067		-0.7	-46.5095	23.7368	-5.17375	29.9359	-0.38283	31.0833		-0.7	-70.7586	16.5608	19.8333	22.1025	1.1978	25.7471		-0.7	-13.544	26.4446	39.6943	32.4902	-54.2748	31.6531		-0.7	28.6379	35.7415	26.3275	41.4053	23.7576	44.3156		-0.7	31.9915	23.6515	-32.3139	26.3227	45.9041	41.1969		-0.7	35.8549
-0.69	-77.6943	16.814	1.74936	25.3711	12.5004	30.9965		-0.69	-43.7126	24.1488	-4.99851	29.8078	-1.21441	31.0092		-0.69	-67.7267	16.7637	20.887	22.1886	1.11942	25.7482		-0.69	-10.1324	25.6355	36.7175	31.5828	-52.4485	32.0319		-0.69	28.9604	35.7613	27.5056	40.7389	26.1375	44.634		-0.69	33.5239	23.6392	-32.3294	25.9212	44.8126	40.7407		-0.69	36.2769
-0.68	-77.622	16.7594	3.55634	25.9641	10.5427	30.8582		-0.68	-40.8625	24.5397	-4.84169	29.6773	-2.07208	30.9341		-0.68	-64.5372	16.9836	21.9921	22.2755	1.00962	25.7542		-0.68	-6.54239	24.8216	33.7611	30.7376	-50.6609	32.4137		-0.68	29.239	35.7699	28.7695	39.9798	28.4138	44.8729		-0.68	35.0152	23.6564	-32.3404	25.4929	43.5142	40.2156		-0.68	36.8202
-0.67	-77.4182	16.7073	5.46886	26.5618	8.58092	30.6924		-0.67	-37.9026	24.9091	-4.61256	29.5464	-2.9545	30.8592		-0.67	-61.1651	17.2272	23.1362	22.378	0.8734	25.7667		-0.67	-2.77876	24.0535	30.8754	29.9791	-48.9286	32.7947		-0.67	29.5756	35.7519	30.042	39.114	30.5725	45.0299		-0.67	36.5496	23.7329	-32.3625	25.0413	42.0258	39.6257		-0.67	37.438
-0.66	-77.0074	16.6622	7.44183	27.1392	6.62914	30.5007		-0.66	-34.8664	25.2563	-4.28873	29.412	-3.85974	30.7853		-0.66	-57.6601	17.49	24.2606	22.5042	0.7124	25.7865		-0.66	1.1074	23.3598	28.1677	29.3099	-47.2697	33.172		-0.66	30.0397	35.7144	31.2749	38.177	32.5983	45.1024		-0.66	38.1088	23.8629	-32.4148	24.5743	40.3661	38.9764		-0.66	38.0324
-0.65	-76.3219	16.6378	9.38339	27.684	4.6982	30.2836		-0.65	-31.828	25.5817	-3.9277	29.2685	-4.78235	30.713		-0.65	-54.1367	17.7563	25.3354	22.6501	0.5254	25.8126		-0.65	5.07284	22.7563	25.6861	28.7084	-45.6936	33.5433		-0.65	30.6129	35.6998	32.4083	37.2039	34.475	45.0839		-0.65	39.5843	24.0014	-32.4322	24.1211	38.5542	38.2747		-0.65	38.5879
-0.64	-75.4013	16.6404	11.2645	28.1935	2.79442	30.0411		-0.64	-28.815	25.8834	-3.63322	29.1133	-5.7144	30.6428		-0.64	-50.6026	18.0113	26.3936	22.8027	0.31272	25.8446		-0.64	9.16995	22.2766	23.3344	28.1642	-44.2065	33.9058		-0.64	31.2335	35.7318	33.415	36.2303	36.1999	44.9704		-0.64	40.9384	24.1323	-32.3509	23.7095	36.6094	37.5287		-0.64	39.1574
-0.63	-74.3109	16.6705	13.0433	28.6706	0.92696	29.7741		-0.63	-25.8674	26.1675	-3.456	28.9502	-6.64871	30.5752		-0.63	-46.9902	18.2428	27.4154	22.9476	0.07586	25.8823		-0.63	13.4869	21.9527	21.0008	27.6914	-42.8147	34.2568		-0.63	31.9218	35.7785	34.3094	35.2808	37.7711	44.7612		-0.63	42.1995	24.2685	-32.2037	23.3397	34.5534	36.7468		-0.63	39.7296
-0.62	-73.0687	16.729	14.6366	29.1278	-0.89363	29.4841		-0.62	-22.9594	26.4485	-3.43363	28.7802	-7.57919	30.51		-0.62	-43.3049	18.4443	28.3431	23.0781	-0.18711	25.9249		-0.62	18.0172	21.7683	18.6705	27.303	-41.5234	34.5933		-0.62	32.7725	35.7945	35.1181	34.3424	39.1789	44.4565		-0.62	43.373	24.4141	-32.0064	23.0182	32.4096	35.9382		-0.62	40.2549
-0.61	-71.6331	16.818	16.0331	29.574	-2.65919	29.1721		-0.61	-19.9895	26.7339	-3.6198	28.5963	-8.49892	30.447		-0.61	-39.5984	18.6252	29.1859	23.1945	-0.48117	25.9703		-0.61	22.7063	21.6995	16.4224	26.9897	-40.3359	34.9119		-0.61	33.873	35.7698	35.7837	33.374	40.4167	44.0588		-0.61	44.444	24.5532	-31.7448	22.7612	30.2001	35.1132		-0.61	40.8053
-0.6	-70.0255	16.922	17.309	29.9994	-4.3655	28.8393		-0.6	-16.8752	27.0258	-4.02427	28.3926	-9.39812	30.3857		-0.6	-35.8742	18.8012	30.0108	23.2976	-0.80649	26.0168		-0.6	27.5629	21.7499	14.3443	26.733	-39.2534	35.2099		-0.6	35.235	35.7177	36.2914	32.3615	41.4877	43.5732		-0.6	45.3855	24.6772	-31.4529	22.5727	27.9452	34.2825		-0.6	41.5017
-0.59	-68.3297	17.01	18.5217	30.3759	-6.00655	28.4872		-0.59	-13.5643	27.3256	-4.64251	28.1686	-10.2648	30.3253		-0.59	-32.1418	18.9712	30.8418	23.3843	-1.15725	26.0628		-0.59	32.5791	21.9269	12.4922	26.5195	-38.2696	35.4854		-0.59	36.8537	35.6657	36.827	31.3466	42.4018	43.0058		-0.59	46.2318	24.8065	-31.2088	22.4469	25.6651	33.4572		-0.59	42.3282
-0.58	-66.5433	17.0701	19.6467	30.6767	-7.57328	28.1173		-0.58	-10.073	27.6285	-5.45588	27.9322	-11.0899	30.2644		-0.58	-28.4283	19.1139	31.6621	23.4548	-1.5249	26.1069		-0.58	37.7389	22.2102	10.8803	26.3548	-37.3787	35.7359		-0.58	38.6142	35.6431	37.4936	30.3529	43.1632	42.3605		-0.58	46.978	24.9437	-31.0693	22.3874	23.381	32.6482		-0.58	43.1317
-0.57	-64.5835	17.1138	20.6544	30.8942	-9.06179	27.731		-0.57	-6.45501	27.9269	-6.37556	27.6992	-11.8648	30.2009		-0.57	-24.7367	19.2084	32.4925	23.5117	-1.90267	26.1479		-0.57	43.0552	22.5763	9.39712	26.265	-36.5815	35.9591		-0.57	40.2926	35.662	38.2131	29.3581	43.777	41.6412		-0.57	47.5398	25.0689	-31.013	22.4106	21.115	31.8666		-0.57	43.8411
-0.56	-62.3785	17.1566	21.5733	31.0393	-10.4754	27.3302		-0.56	-2.75265	28.2165	-7.28901	27.4752	-12.581	30.1328		-0.56	-21.053	19.2458	33.3631	23.5528	-2.28954	26.1842		-0.56	48.561	23.011	7.9725	26.2807	-35.8784	36.1539		-0.56	41.7959	35.7069	38.8677	28.3675	44.2486	40.8555		-0.56	47.8643	25.1741	-30.9811	22.5222	18.8856	31.1235		-0.56	44.4373
-0.55	-59.9381	17.207	22.3955	31.1306	-11.8179	26.9169		-0.55	0.9687	28.4976	-8.11894	27.2527	-13.2294	30.0583		-0.55	-17.3688	19.2299	34.2015	23.5759	-2.68892	26.2135		-0.55	54.2341	23.5047	6.63169	26.412	-35.2618	36.3196		-0.55	43.2433	35.7408	39.3644	27.4232	44.5771	40.0115		-0.55	47.9777	25.2705	-30.9427	22.7154	16.7099	30.4292		-0.55	44.8963
-0.54	-57.2908	17.2693	23.0432	31.1786	-13.0886	26.4937		-0.54	4.69135	28.77	-8.90451	27.0309	-13.8019	29.9749		-0.54	-13.7096	19.1754	34.9212	23.5799	-3.1032	26.2338		-0.54	59.97	24.0527	5.43603	26.6211	-34.7224	36.4557		-0.54	44.8629	35.7298	39.6798	26.5432	44.7662	39.1182		-0.54	47.9364	25.3762	-30.8605	22.9904	14.6042	29.7932		-0.54	45.2317
-0.53	-54.421	17.3439	23.4589	31.1758	-14.2829	26.0629		-0.53	8.45441	29.0318	-9.74724	26.8141	-14.2884	29.8812		-0.53	-10.1154	19.1019	35.5263	23.5597	-3.52917	26.2441		-0.53	65.7213	24.6587	4.50313	26.842	-34.2546	36.5614		-0.53	46.7951	35.6662	39.9094	25.7066	44.8225	38.1848		-0.53	47.765	25.4965	-30.7714	23.345	12.5822	29.2242		-0.53	45.5059
-0.52	-51.3567	17.4132	23.6681	31.1112	-15.4035	25.6266		-0.52	12.3044	29.2834	-10.7176	26.6026	-14.6815	29.7755		-0.52	-6.62331	19.0212	36.0587	23.5126	-3.9581	26.2445		-0.52	71.5426	25.3312	3.93692	27.0376	-33.8519	36.6364		-0.52	48.9995	35.5527	40.2361	24.9025	44.7498	37.2208		-0.52	47.4307	25.6248	-30.7215	23.7714	10.6563	28.7298		-0.52	45.7575
-0.51	-48.1744	17.4518	23.7048	30.9823	-16.4614	25.1874		-0.51	16.2937	29.5305	-11.8487	26.4036	-14.9789	29.656		-0.51	-3.23667	18.9277	36.5628	23.4415	-4.38482	26.2357		-0.51	77.4858	26.0678	3.72838	27.2229	-33.5066	36.6822		-0.51	51.4062	35.3993	40.7835	24.1325	44.5526	36.2365		-0.51	46.9463	25.7767	-30.7024	24.2477	8.8369	28.3162		-0.51	45.9877
-0.5	-44.9081	17.4576	23.5892	30.7874	-17.464	24.7484		-0.5	20.4607	29.7739	-13.1358	26.231	-15.1816	29.5217		-0.5	0.0818	18.8097	37.0897	23.3507	-4.80852	26.2186		-0.5	83.5245	26.8259	3.80267	27.4401	-33.2135	36.7013		-0.5	53.921	35.2244	41.5192	23.405	44.2269	35.2418		-0.5	46.3694	25.9738	-30.7145	24.7531	7.13194	27.988		-0.5	46.2358
-0.49	-41.5312	17.4522	23.3633	30.528	-18.4206	24.3124		-0.49	24.7455	30.0057	-14.4935	26.088	-15.2939	29.3724		-0.49	3.33833	18.6665	37.6652	23.2419	-5.22712	26.1939		-0.49	89.604	27.5305	4.03564	27.7105	-32.9705	36.696		-0.49	56.4329	35.0378	42.3053	22.7514	43.7646	34.2463		-0.49	45.7329	26.2106	-30.77	25.2714	5.54724	27.7483		-0.49	46.486
-0.48	-37.9745	17.4591	23.0832	30.2203	-19.3425	23.8827		-0.48	29.0252	30.2173	-15.7677	25.9761	-15.3234	29.2084		-0.48	6.52299	18.5081	38.2947	23.1142	-5.6381	26.1629		-0.48	95.6697	28.1539	4.3324	28.0156	-32.7783	36.668		-0.48	58.8711	34.8359	43.0148	22.2245	43.169	33.2621		-0.48	45.0181	26.472	-30.8447	25.7891	4.08761	27.598		-0.48	46.6474
-0.47	-34.2116	17.4828	22.7577	29.8848	-20.2376	23.463		-0.47	33.2275	30.4083	-16.8377	25.9062	-15.2775	29.0305		-0.47	9.67608	18.3433	38.9491	22.9674	-6.04086	26.127		-0.47	101.675	28.729	4.64562	28.3246	-32.6394	36.6188		-0.47	61.1929	34.6134	43.5184	21.8724	42.4475	32.2994		-0.47	44.1861	26.7584	-30.9082	26.3033	2.75742	27.5361		-0.47	46.6587
-0.46	-30.2752	17.5108	22.3238	29.5207	-21.1133	23.057		-0.46	37.3339	30.5869	-17.6388	25.8838	-15.1629	28.8396		-0.46	12.8005	18.1751	39.5834	22.7992	-6.43411	26.0881		-0.46	107.527	29.2925	5.02774	28.6099	-32.554	36.5511		-0.46	63.432	34.3772	43.7292	21.7202	41.5957	31.3639		-0.46	43.2253	27.0752	-30.9234	26.8265	1.55967	27.5599		-0.46	46.497
-0.45	-26.2032	17.5316	21.676	29.1158	-21.9795	22.6682		-0.45	41.3783	30.7624	-18.1909	25.8984	-14.9894	28.6367		-0.45	15.8125	18.0106	40.1951	22.6087	-6.81806	26.048		-0.45	113.177	29.8681	5.65282	28.8424	-32.5167	36.4687		-0.45	65.6284	34.1408	43.7158	21.7768	40.605	30.4622		-0.45	42.1433	27.4161	-30.9059	27.3523	0.49486	27.6649		-0.45	46.189
-0.44	-22.0677	17.539	20.7704	28.6706	-22.8456	22.3007		-0.44	45.4087	30.9432	-18.6087	25.9366	-14.7698	28.4236		-0.44	18.6286	17.8672	40.8033	22.3971	-7.19281	26.008		-0.44	118.669	30.4655	6.61584	29.0035	-32.5226	36.3754		-0.44	67.7561	33.9053	43.6194	22.0443	39.4764	29.6025		-0.44	40.947	27.77	-30.8923	27.8609	-0.44086	27.8464		-0.44	45.7982
-0.43	-17.96	17.5338	19.6691	28.1949	-23.7194	21.9588		-0.43	49.4319	31.1322	-19.0354	25.9976	-14.5135	28.2026		-0.43	21.2329	17.7541	41.4298	22.1679	-7.55354	25.9697		-0.43	124.053	31.0902	7.86196	29.1065	-32.5709	36.2739		-0.43	69.7743	33.6714	43.5083	22.5181	38.2187	28.7914		-0.43	39.7086	28.1477	-30.9086	28.329	-1.25453	28.0985		-0.43	45.3257
-0.42	-13.9291	17.528	18.4468	27.6931	-24.606	21.6462		-0.42	53.4446	31.3221	-19.5349	26.0857	-14.2276	27.9769		-0.42	23.664	17.6696	42.0693	21.9259	-7.89263	25.9352		-0.42	129.345	31.7074	9.25855	29.182	-32.6603	36.1665		-0.42	71.6496	33.4512	43.3826	23.1792	36.842	28.034		-0.42	38.5272	28.57	-30.9397	28.7352	-1.95141	28.4141		-0.42	44.6965
-0.41	-9.97126	17.5352	17.1306	27.1648	-25.5077	21.3667		-0.41	57.4228	31.5037	-20.0435	26.2062	-13.9218	27.7491		-0.41	25.9462	17.6138	42.6859	21.6778	-8.21057	25.9055		-0.41	134.5	32.2469	10.7248	29.2455	-32.7884	36.0557		-0.41	73.4007	33.2565	43.2659	23.9952	35.3505	27.3347		-0.41	37.42	29.0345	-30.9407	29.068	-2.53291	28.7852		-0.41	43.8507
-0.4	-6.04703	17.5616	15.7342	26.6139	-26.4269	21.1236		-0.4	61.2903	31.6755	-20.4516	26.3812	-13.608	27.5216		-0.4	28.0778	17.5923	43.3046	21.4346	-8.51458	25.8804		-0.4	139.439	32.6819	12.2731	29.3075	-32.9505	35.9444		-0.4	75.1258	33.0957	43.1596	24.9548	33.7474	26.697		-0.4	36.3162	29.5119	-30.8913	29.3234	-2.99991	29.2035		-0.4	42.8316
-0.39	-2.11531	17.603	14.2361	26.0493	-27.3663	20.9189		-0.39	64.9733	31.844	-20.6887	26.6264	-13.2968	27.2966		-0.39	30.0879	17.6037	43.9999	21.1998	-8.80537	25.8591		-0.39	144.091	33.05	13.9356	29.3764	-33.1402	35.8359		-0.39	76.8698	32.9747	42.948	26.0674	32.0391	26.1239		-0.39	35.1488	29.9744	-30.7962	29.5067	-3.35505	29.6611		-0.39	41.7296
-0.38	1.79779	17.6498	12.6084	25.4753	-28.3281	20.7531		-0.38	68.4621	32.0157	-20.7155	26.9196	-12.9966	27.0759		-0.38	32.0241	17.6378	44.8244	20.9658	-9.07441	25.8414		-0.38	148.38	33.4105	15.7435	29.4473	-33.3507	35.733		-0.38	78.5654	32.8912	42.4689	27.3222	30.2354	25.6186		-0.38	33.9296	30.4052	-30.6491	29.6341	-3.60414	30.1506		-0.38	40.568
-0.37	5.61417	17.6944	10.8601	24.8967	-29.3139	20.6262		-0.37	71.7562	32.1838	-20.5173	27.2175	-12.7114	26.8617		-0.37	33.9275	17.6928	45.75	20.7299	-9.31343	25.8271		-0.37	152.24	33.8116	17.6754	29.5089	-33.5772	35.637		-0.37	80.081	32.8444	41.6549	28.6672	28.3505	25.1834		-0.37	32.7077	30.796	-30.4973	29.7129	-3.75492	30.6655		-0.37	39.3068
-0.36	9.21272	17.7355	9.03394	24.3211	-30.3249	20.537		-0.36	74.8548	32.335	-20.0701	27.502	-12.4423	26.656		-0.36	35.7938	17.7753	46.6824	20.4946	-9.51575	25.8151		-0.36	155.675	34.2654	19.6654	29.5616	-33.8139	35.5491		-0.36	81.2935	32.8355	40.5332	30.0451	26.3983	24.8209		-0.36	31.5008	31.1445	-30.4061	29.7441	-3.81525	31.1997		-0.36	37.8924
-0.35	12.4706	17.7817	7.19495	23.7508	-31.3603	20.4828		-0.35	77.7387	32.4635	-19.3639	27.7936	-12.1901	26.4608		-0.35	37.5438	17.8834	47.5023	20.2615	-9.67809	25.8043		-0.35	158.708	34.7522	21.6426	29.6142	-34.0524	35.4716		-0.35	82.1006	32.8665	39.2195	31.4286	24.391	24.533		-0.35	30.3094	31.4598	-30.3877	29.7185	-3.79165	31.7472		-0.35	36.2552
-0.34	15.3282	17.8475	5.33997	23.1821	-32.4178	20.4593		-0.34	80.4088	32.577	-18.4827	28.0997	-11.957	26.278		-0.34	39.1494	18.005	48.1307	20.0329	-9.79942	25.7935		-0.34	161.331	35.2255	23.5831	29.6764	-34.2852	35.4062		-0.34	82.4851	32.9502	37.9683	32.7903	22.3415	24.32		-0.34	29.185	31.7564	-30.3851	29.6155	-3.68904	32.3019		-0.34	34.3599
-0.33	17.7965	17.9473	3.38553	22.6108	-33.4955	20.4616		-0.33	82.9386	32.6903	-17.5788	28.4053	-11.7469	26.1089		-0.33	40.6816	18.1336	48.5754	19.8175	-9.87663	25.7816		-0.33	163.515	35.6339	25.5536	29.7593	-34.5057	35.3543		-0.33	82.6159	33.1043	36.9853	34.1208	20.264	24.1803		-0.33	28.1231	32.0431	-30.3742	29.4224	-3.51102	32.8582		-0.33	32.2905
-0.32	19.9659	18.0876	1.29731	22.0341	-34.5892	20.4834		-0.32	85.3707	32.8088	-16.7425	28.7172	-11.5614	25.9544		-0.32	42.1826	18.276	48.9136	19.6329	-9.90413	25.7678		-0.32	165.241	35.973	27.6293	29.8755	-34.7091	35.3162		-0.32	82.7856	33.3349	36.221	35.4535	18.1815	24.1124		-0.32	27.0293	32.3097	-30.3869	29.1404	-3.26044	33.4107		-0.32	30.2544
-0.31	21.9476	18.2652	-0.85371	21.4559	-35.6955	20.5181		-0.31	87.6581	32.9315	-15.9979	29.0255	-11.3969	25.8165		-0.31	43.6619	18.4385	49.2895	19.4826	-9.87416	25.7512		-0.31	166.439	36.2888	29.8134	30.0402	-34.8903	35.2918		-0.31	83.106	33.634	35.4538	36.8255	16.1135	24.114		-0.31	25.8473	32.5355	-30.4148	28.7884	-2.94098	33.9547		-0.31	28.3741
-0.3	23.747	18.4747	-2.97312	20.8897	-36.8086	20.5596		-0.3	89.7561	33.0559	-15.2984	29.2928	-11.2456	25.698		-0.3	45.1503	18.6209	49.8023	19.3629	-9.77858	25.7311		-0.3	167.056	36.6076	32.0933	30.2554	-35.0413	35.2814		-0.3	83.3282	33.9899	34.4908	38.2335	14.0734	24.18		-0.3	24.6187	32.6956	-30.4039	28.3961	-2.55676	34.4856		-0.3	26.6023
-0.29	25.269	18.7077	-5.0324	20.36	-37.9175	20.6008		-0.29	91.5818	33.166	-14.5523	29.4939	-11.1039	25.6003		-0.29	46.6504	18.8189	50.4325	19.2797	-9.61336	25.707		-0.29	167.038	36.9171	34.4149	30.5131	-35.1562	35.2851		-0.29	83.1221	34.3925	33.3019	39.623	12.0747	24.3052		-0.29	23.4201	32.7715	-30.3587	27.9805	-2.11398	34.9991		-0.29	24.793
-0.28	26.4287	18.9501	-7.04547	19.89	-39.0118	20.6352		-0.28	93.0438	33.2421	-13.6484	29.6361	-10.9739	25.5234		-0.28	48.1322	19.023	51.1086	19.2327	-9.37584	25.6781		-0.28	166.341	37.2091	36.6528	30.8154	-35.2309	35.3021		-0.28	82.3861	34.8253	31.9587	40.9243	10.1337	24.4844		-0.28	22.3145	32.7624	-30.3164	27.5371	-1.62134	35.4917		-0.28	22.8715
-0.27	27.1852	19.1923	-9.0119	19.4823	-40.0832	20.6575		-0.27	94.1663	33.2826	-12.5275	29.7524	-10.8565	25.4675		-0.27	49.5713	19.2238	51.7224	19.2103	-9.0592	25.6441		-0.27	164.996	37.4688	38.7139	31.169	-35.2617	35.3311		-0.27	81.1099	35.2802	30.556	42.1063	8.26712	24.7109		-0.27	21.2748	32.6795	-30.3365	27.0542	-1.08831	35.9605		-0.27	20.8675
-0.26	27.5171	19.4315	-10.9691	19.1219	-41.1238	20.664		-0.26	95.051	33.3076	-11.3116	29.8603	-10.75	25.433		-0.26	50.9616	19.4179	52.1661	19.2042	-8.65383	25.6058		-0.26	163.097	37.6675	40.6197	31.5769	-35.2486	35.3705		-0.26	79.2785	35.7542	29.1864	43.1799	6.49522	24.9783		-0.26	20.2316	32.5341	-30.4666	26.5323	-0.52632	36.403		-0.26	18.8193
-0.25	27.4636	19.6674	-13.0275	18.7959	-42.1281	20.6521		-0.25	95.8044	33.3387	-10.2327	29.947	-10.6533	25.4197		-0.25	52.3248	19.6074	52.419	19.2183	-8.15404	25.5639		-0.25	160.78	37.7821	42.4808	32.0429	-35.1936	35.4189		-0.25	77.088	36.2389	27.8568	44.1641	4.8322	25.2786		-0.25	19.1177	32.3523	-30.6967	25.9911	0.05108	36.8172		-0.25	16.7982
-0.24	27.1767	19.9022	-15.2194	18.5043	-43.0895	20.6209		-0.24	96.4897	33.3854	-9.40328	29.9948	-10.5646	25.4271		-0.24	53.6537	19.7925	52.5505	19.2607	-7.55597	25.5183		-0.24	158.122	37.8188	44.3874	32.5682	-35.0982	35.4756		-0.24	74.8723	36.7192	26.5191	45.0688	3.28979	25.6048		-0.24	17.9158	32.1603	-30.9963	25.4484	0.6287	37.2015		-0.24	14.8894
-0.23	26.8099	20.1444	-17.4097	18.2675	-43.996	20.5702		-0.23	97.0861	33.44	-8.82908	29.9766	-10.4814	25.4533		-0.23	54.9875	19.9684	52.6351	19.3336	-6.85481	25.4686		-0.23	155.083	37.8095	46.325	33.1404	-34.9668	35.5393		-0.23	72.7605	37.185	25.1663	45.907	1.882	25.9512		-0.23	16.6868	31.9517	-31.3101	24.9113	1.19224	37.5551		-0.23	13.1188
-0.22	26.3639	20.403	-19.4564	18.1195	-44.8335	20.5016		-0.22	97.5379	33.4812	-8.48478	29.8816	-10.4007	25.496		-0.22	56.3987	20.1298	52.7094	19.4326	-6.04769	25.4147		-0.22	151.595	37.7783	48.191	33.739	-34.8046	35.6091		-0.22	70.6049	37.6336	23.7959	46.6942	0.62411	26.3137		-0.22	15.4858	31.7027	-31.5426	24.3817	1.7303	37.8772		-0.22	11.4745
-0.21	25.746	20.672	-21.3458	18.0871	-45.5919	20.4179		-0.21	97.7765	33.4948	-8.31357	29.7355	-10.3181	25.553		-0.21	57.8747	20.2808	52.7709	19.5573	-5.12979	25.3578		-0.21	147.642	37.7266	49.8665	34.3506	-34.6167	35.685		-0.21	68.2064	38.0657	22.4459	47.4275	-0.47472	26.687		-0.21	14.3303	31.4027	-31.6396	23.8614	2.23322	38.1675		-0.21	9.91715
-0.2	24.953	20.9356	-23.1367	18.1732	-46.2634	20.3229		-0.2	97.728	33.49	-8.20887	29.5714	-10.2273	25.6226		-0.2	59.3353	20.4266	52.833	19.7083	-4.09831	25.2987		-0.2	143.274	37.6505	51.2645	34.9676	-34.4071	35.7674		-0.2	65.4897	38.4726	21.1988	48.0718	-1.40386	27.0672		-0.2	13.2219	31.0511	-31.6298	23.3565	2.69223	38.4258		-0.2	8.38951
-0.19	24.0384	21.1853	-24.8552	18.356	-46.8424	20.2221		-0.19	97.3679	33.4788	-8.06681	29.4016	-10.1205	25.7027		-0.19	60.7217	20.5609	52.9283	19.88	-2.94872	25.2399		-0.19	138.578	37.5611	52.3649	35.5854	-34.1796	35.8573		-0.19	62.4065	38.8431	20.0261	48.5982	-2.1512	27.4522		-0.19	12.1356	30.651	-31.6088	22.8782	3.09771	38.6529		-0.19	6.84605
-0.18	23.0761	21.4199	-26.4752	18.6075	-47.3232	20.122		-0.18	96.7296	33.4594	-7.8877	29.2253	-9.99104	25.7914		-0.18	62.033	20.6778	53.0492	20.0672	-1.67461	25.185		-0.18	133.688	37.473	53.2854	36.2001	-33.9399	35.9557		-0.18	58.9104	39.1492	18.778	49.0221	-2.70537	27.8419		-0.18	11.0462	30.216	-31.6744	22.4332	3.44192	38.8498		-0.18	5.28332
-0.17	22.1655	21.6399	-28.0083	18.9094	-47.7	20.0295		-0.17	95.8894	33.4231	-7.76468	29.0406	-9.83569	25.8863		-0.17	63.3235	20.7756	53.1204	20.2684	-0.277	25.135		-0.17	128.735	37.3813	54.182	36.8118	-33.6927	36.0645		-0.17	55.1011	39.3527	17.3597	49.362	-3.05203	28.2374		-0.17	9.9338	29.7783	-31.8687	22.0254	3.71876	39.0185		-0.17	3.72479
-0.16	21.3826	21.8483	-29.4642	19.2607	-47.9668	19.9518		-0.16	94.9235	33.365	-7.78162	28.8371	-9.65198	25.985		-0.16	64.6685	20.8543	53.0027	20.4745	1.23853	25.0892		-0.16	123.759	37.2789	55.1102	37.422	-33.4422	36.1858		-0.16	51.1422	39.4436	15.8524	49.6138	-3.18292	28.6407		-0.16	8.84681	29.3681	-32.1338	21.6592	3.92188	39.1616		-0.16	2.24124
-0.15	20.7349	22.0556	-30.7775	19.6792	-48.1203	19.8959		-0.15	93.885	33.2887	-7.95963	28.6046	-9.43517	26.0855		-0.15	66.0915	20.9138	52.563	20.6754	2.87161	25.0512		-0.15	118.728	37.1852	55.9672	38.027	-33.1923	36.3225		-0.15	47.142	39.451	14.4598	49.7815	-3.09389	29.0532		-0.15	7.86035	28.9926	-32.3319	21.339	4.04487	39.2822		-0.15	0.89326
-0.14	20.2439	22.2815	-31.9096	20.1736	-48.1602	19.8691		-0.14	92.8076	33.2065	-8.2831	28.3603	-9.17856	26.1864		-0.14	67.5456	20.9548	51.7717	20.8764	4.61793	25.0239		-0.14	113.657	37.1317	56.5673	38.6094	-32.943	36.477		-0.14	43.1919	39.4056	13.2952	49.8914	-2.78363	29.4775		-0.14	6.99954	28.6508	-32.3672	21.0626	4.08318	39.3837		-0.14	-0.34714
-0.13	19.9574	22.536	-32.8855	20.7211	-48.0855	19.8771		-0.13	91.6643	33.1205	-8.71978	28.1372	-8.8786	26.287		-0.13	69.0098	20.9892	50.7128	21.0898	6.4673	25.0075		-0.13	108.634	37.1302	56.7919	39.1366	-32.6936	36.6519		-0.13	39.3937	39.3244	12.3191	49.9602	-2.25051	29.9179		-0.13	6.23904	28.3394	-32.261	20.8242	4.03516	39.469		-0.13	-1.57257
-0.12	19.9403	22.8148	-33.7466	21.2865	-47.8951	19.9248		-0.12	90.3745	33.024	-9.28054	27.9398	-8.53621	26.3873		-0.12	70.5009	21.0299	49.5072	21.321	8.40884	25.0027		-0.12	103.741	37.1751	56.6338	39.5852	-32.4464	36.849		-0.12	35.7942	39.2194	11.4562	49.9629	-1.49548	30.3793		-0.12	5.60482	28.0474	-32.0972	20.6131	3.8977	39.5418		-0.12	-2.85335
-0.11	20.2316	23.1071	-34.521	21.8431	-47.5934	20.017		-0.11	88.9116	32.9113	-9.96785	27.743	-8.15345	26.4873		-0.11	71.9853	21.0761	48.237	21.5759	10.4303	25.0105		-0.11	99.0253	37.2661	56.1705	39.9587	-32.2017	37.0698		-0.11	32.3611	39.0841	10.5909	49.8734	-0.52231	30.8677		-0.11	5.11297	27.7659	-31.9495	20.4173	3.6685	39.606		-0.11	-4.1971
-0.1	20.8094	23.4087	-35.1364	22.3856	-47.1859	20.1567		-0.1	87.2915	32.7746	-10.692	27.5448	-7.73441	26.5873		-0.1	73.4267	21.1141	46.9564	21.8604	12.5177	25.0312		-0.1	94.5084	37.4065	55.5217	40.2719	-31.9554	37.3149		-0.1	29.0573	38.8909	9.59178	49.708	0.6608	31.3891		-0.1	4.71473	27.4947	-31.8659	20.2402	3.34825	39.6646		-0.1	-5.52198
-0.09	21.6293	23.7294	-35.4989	22.9165	-46.678	20.3453		-0.09	85.4909	32.6073	-11.3384	27.3673	-7.28666	26.6883		-0.09	74.8527	21.136	45.7253	22.1675	14.656	25.0649		-0.09	90.2214	37.5823	54.7725	40.5317	-31.6982	37.584		-0.09	25.8564	38.6301	8.49749	49.4893	2.04015	31.9471		-0.09	4.36319	27.2475	-31.827	20.0987	2.9407	39.7201		-0.09	-6.75443
-0.08	22.6427	24.0844	-35.6007	23.4317	-46.0752	20.5821		-0.08	83.488	32.4111	-11.8827	27.2134	-6.81948	26.7919		-0.08	76.3004	21.1457	44.4613	22.4777	16.8286	25.1112		-0.08	86.2159	37.773	53.9046	40.7349	-31.4225	37.8752		-0.08	22.7272	38.3306	7.5553	49.2128	3.59663	32.5469		-0.08	4.07657	27.0377	-31.7466	20.0021	2.4514	39.7741		-0.08	-7.91911
-0.07	23.8267	24.4795	-35.484	23.9278	-45.3839	20.8648		-0.07	81.3507	32.1962	-12.3589	27.0632	-6.34352	26.8994		-0.07	77.7399	21.1445	42.9566	22.7722	19.0177	25.1696		-0.07	82.5195	37.9774	52.8641	40.8777	-31.1269	38.1859		-0.07	19.683	38.0357	6.96409	48.8716	5.31276	33.1935		-0.07	3.89057	26.8676	-31.5316	19.946	1.88625	39.8278		-0.07	-9.03716
-0.06	25.2691	24.9114	-35.2244	24.4049	-44.612	21.1899		-0.06	79.2155	31.9767	-12.7677	26.907	-5.86941	27.013		-0.06	79.1451	21.1383	41.1366	23.0411	21.205	25.2385		-0.06	79.1583	38.2014	51.6053	40.9562	-30.8073	38.5121		-0.06	16.8569	37.7621	6.69074	48.4835	7.17413	33.8914		-0.06	3.83042	26.7445	-31.1448	19.9266	1.25099	39.8815		-0.06	-10.1134
-0.05	27.0857	25.3742	-34.871	24.8578	-43.7701	21.5529		-0.05	77.157	31.755	-13.1455	26.7476	-5.40875	27.1348		-0.05	80.5227	21.1443	39.0903	23.2879	23.3723	25.3168		-0.05	76.1279	38.4547	50.1273	40.9602	-30.4567	38.8488		-0.05	14.4035	37.4963	6.63659	48.0579	9.16275	34.645		-0.05	3.8883	26.662	-30.6109	19.941	0.55279	39.9352		-0.05	-11.1788
-0.04	29.3237	25.8555	-34.455	25.2723	-42.8705	21.9485		-0.04	75.1607	31.5276	-13.6443	26.5831	-4.97591	27.2667		-0.04	81.8471	21.1659	36.9066	23.5291	25.5027	25.4031		-0.04	73.3846	38.7526	48.493	40.9014	-30.0694	39.1904		-0.04	12.3643	37.2227	6.76391	47.5728	11.2574	35.4569		-0.04	4.05236	26.5895	-29.9413	19.9826	-0.19941	39.9884		-0.04	-12.2387
-0.03	31.9387	26.3421	-33.9862	25.6415	-41.9271	22.3707		-0.03	73.1966	31.2991	-14.3335	26.4094	-4.58532	27.4106		-0.03	83.0778	21.1929	34.6384	23.7798	27.5793	25.4956		-0.03	70.9304	39.0978	46.7887	40.812	-29.639	39.5308		-0.03	10.7033	36.9356	6.98028	47.0183	13.4375	36.3274		-0.03	4.30492	26.506	-29.1505	20.0438	-0.99534	40.0407		-0.03	-13.2832
-0.02	34.8083	26.8332	-33.3952	25.9747	-40.9531	22.813		-0.02	71.2657	31.0781	-15.0677	26.2343	-4.25186	27.5676		-0.02	84.2505	21.2138	32.3332	24.0401	29.5837	25.5919		-0.02	68.7875	39.4676	45.0712	40.7069	-29.1595	39.8639		-0.02	9.35446	36.6277	7.16661	46.4211	15.6845	37.2562		-0.02	4.62107	26.4184	-28.3031	20.1274	-1.82243	40.0906		-0.02	-14.3077
-0.01	37.8099	27.342	-32.584	26.2776	-39.9607	23.2688		-0.01	69.3536	30.8661	-15.6106	26.0711	-3.99211	27.7388		-0.01	85.386	21.22	30.0753	24.2985	31.5011	25.6902		-0.01	66.9251	39.8209	43.3351	40.562	-28.6288	40.1835		-0.01	8.25283	36.3097	7.34477	45.7991	17.983	38.2422		-0.01	4.97637	26.345	-27.4516	20.2478	-2.66623	40.1371		-0.01	-15.3541
1.77636e-15	40.8886	27.8737	-31.552	26.5458	-38.9622	23.7317		1.77636e-15	67.3963	30.6572	-15.8167	25.9216	-3.82066	27.9241		1.77636e-15	86.4294	21.2135	27.8888	24.5365	33.3213	25.7899		1.77636e-15	65.2691	40.1277	41.5361	40.3369	-28.0444	40.484		1.77636e-15	7.42379	36.0279	7.7042	45.1559	20.3182	39.2822		1.77636e-15	5.36212	26.2872	-26.5576	20.4101	-3.511	40.179		1.77636e-15	-16.4633
0.01	44.0677	28.4085	-30.3953	26.7789	-37.9574	24.1944		0.01	65.3801	30.4517	-15.6945	25.7687	-3.74503	28.1227		0.01	87.2903	21.1946	25.7292	24.7424	35.0355	25.8894		0.01	63.7651	40.3846	39.6285	40.0142	-27.4008	40.761		0.01	6.97626	35.8315	8.39175	44.5096	22.6769	40.3717		0.01	5.78038	26.2426	-25.5134	20.6041	-4.34365	40.2156		0.01	-17.5766
0.02	47.3864	28.9271	-29.2014	26.9805	-36.9766	24.6531		0.02	63.3965	30.2601	-15.3562	25.5993	-3.78052	28.3341		0.02	87.9187	21.1687	23.5761	24.9152	36.6354	25.9872		0.02	62.3742	40.6088	37.5884	39.6089	-26.6938	41.0113		0.02	6.96646	35.7429	9.37859	43.891	25.0567	41.5077		0.02	6.25208	26.2201	-24.2692	20.8284	-5.14685	40.2468		0.02	-18.6034
0.03	50.8753	29.4227	-28.0177	27.1539	-36.0313	25.1027		0.03	61.5533	30.0835	-14.9101	25.4178	-3.93581	28.5572		0.03	88.3582	21.1529	21.4301	25.0513	38.1173	26.0823		0.03	61.1055	40.8199	35.5235	39.1727	-25.921	41.2325		0.03	7.37368	35.7425	10.5924	43.3165	27.4526	42.6863		0.03	6.75908	26.2084	-22.8486	21.0913	-5.90306	40.2729		0.03	-19.5183
0.04	54.5163	29.9009	-26.8442	27.2965	-35.1315	25.5389		0.04	59.9304	29.919	-14.4169	25.2345	-4.21685	28.7903		0.04	88.6702	21.1515	19.2821	25.1404	39.4813	26.1734		0.04	60.0203	41.0233	33.6523	38.7756	-25.0807	41.4233		0.04	8.10371	35.7758	11.9779	42.7726	29.8621	43.9006		0.04	7.27662	26.1771	-21.2878	21.3978	-6.59554	40.2948		0.04	-20.3588
0.05	58.2378	30.3707	-25.6358	27.411	-34.2844	25.9579		0.05	58.5568	29.7775	-13.8856	25.0609	-4.6258	29.0309		0.05	88.9025	21.1508	17.1315	25.1805	40.7317	26.2592		0.05	59.1918	41.2096	32.0563	38.4596	-24.1739	41.5839		0.05	9.04771	35.7934	13.4589	42.2377	32.2853	45.1424		0.05	7.7871	26.1193	-19.6506	21.7491	-7.21014	40.3144		0.05	-21.1647
0.06	61.9392	30.8314	-24.335	27.5072	-33.4955	26.3566		0.06	57.3969	29.6736	-13.2502	24.9078	-5.16144	29.2767		0.06	89.0675	21.1393	15.0362	25.1762	41.8722	26.3384		0.06	58.6617	41.3717	30.605	38.2021	-23.2042	41.7151		0.06	10.1402	35.7783	15.0248	41.7075	34.7173	46.4025		0.06	8.28631	26.0578	-17.9925	22.1389	-7.73307	40.334		0.06	-21.9266
0.07	65.5584	31.2719	-22.9249	27.5934	-32.7667	26.7322		0.07	56.4074	29.6046	-12.3737	24.7833	-5.82172	29.5253		0.07	89.1132	21.1193	13.0875	25.1327	42.9041	26.4099		0.07	58.3899	41.5005	29.1487	37.9422	-22.1791	41.8188		0.07	11.4161	35.7451	16.6766	41.1992	37.1517	47.6731		0.07	8.77652	26.0208	-16.3134	22.56	-8.14888	40.3558		0.07	-22.6703
0.08	69.091	31.6789	-21.4484	27.6678	-32.0951	27.0827		0.08	55.5353	29.5586	-11.138	24.6944	-6.60248	29.7738		0.08	88.9841	21.0945	11.3178	25.0586	43.8278	26.4728		0.08	58.2903	41.5887	27.6497	37.6395	-21.1071	41.8975		0.08	12.9562	35.7193	18.3872	40.7296	39.5885	48.9492		0.08	9.23447	26.0134	-14.5978	23.0014	-8.44128	40.3826		0.08	-23.4606
0.09	72.5231	32.0344	-19.9692	27.7145	-31.4773	27.4065		0.09	54.75	29.5438	-9.53414	24.6404	-7.49687	30.0193		0.09	88.6635	21.0702	9.68539	24.9696	44.6465	26.5267		0.09	58.2993	41.6381	26.154	37.2982	-19.9958	41.9541		0.09	14.7822	35.7296	20.2235	40.2965	42.0284	50.2253		0.09	9.64097	26.0245	-12.8264	23.4486	-8.59669	40.417		0.09	-24.3086
0.1	75.8147	32.3257	-18.5408	27.7245	-30.9087	27.7029		0.1	54.0683	29.574	-7.63228	24.6118	-8.49551	30.2586		0.1	88.1402	21.0559	8.08015	24.8683	45.3679	26.5708		0.1	58.3733	41.6534	24.7362	36.9606	-18.8523	41.9917		0.1	16.8359	35.8021	22.2432	39.8903	44.4657	51.4935		0.1	10.0083	26.051	-11.062	23.8909	-8.60395	40.4623		0.1	-25.1493
0.11	78.9329	32.5695	-17.192	27.7067	-30.3827	27.9712		0.11	53.5052	29.6361	-5.47068	24.6062	-9.58815	30.4885		0.11	87.4272	21.0615	6.41247	24.7356	46.0004	26.6039		0.11	58.4988	41.6319	23.4837	36.6923	-17.6833	42.0137		0.11	19.0397	35.9416	24.3767	39.5199	46.8917	52.7453		0.11	10.3694	26.0915	-9.40543	24.3224	-8.45472	40.5216		0.11	-25.9399
0.12	81.8538	32.8037	-15.9385	27.67	-29.888	28.2116		0.12	53.1023	29.7142	-3.06747	24.6273	-10.7635	30.706		0.12	86.5858	21.085	4.68148	24.5509	46.5517	26.6249		0.12	58.7317	41.5758	22.4484	36.5463	-16.4962	42.0228		0.12	21.3803	36.1364	26.5396	39.2213	49.2925	53.9701		0.12	10.756	26.1283	-7.82129	24.7478	-8.14379	40.598		0.12	-26.6765
0.13	84.5606	33.0549	-14.7613	27.6203	-29.4127	28.4247		0.13	52.935	29.8191	-0.43195	24.6759	-12.0082	30.9089		0.13	85.6942	21.1151	2.95847	24.3099	47.0291	26.6323		0.13	59.1493	41.4991	21.5867	36.5215	-15.3014	42.0215		0.13	23.8941	36.3826	28.7117	39.0087	51.6473	55.1546		0.13	11.1172	26.1481	-6.22646	25.169	-7.66934	40.6946		0.13	-27.4032
0.14	87.061	33.3166	-13.6293	27.5661	-28.9444	28.6114		0.14	53.0571	29.9644	2.47216	24.7544	-13.3074	31.0955		0.14	84.7787	21.1426	1.32992	24.0282	47.4427	26.6239		0.14	59.7367	41.4084	20.8196	36.5638	-14.1095	42.0115		0.14	26.5309	36.6778	30.8563	38.8498	53.9406	56.2892		0.14	11.3753	26.1643	-4.61535	25.5749	-7.03198	40.8139		0.14	-28.1683
0.15	89.3577	33.5629	-12.4996	27.5174	-28.4685	28.7725		0.15	53.4648	30.1426	5.69285	24.8749	-14.6473	31.2644		0.15	83.8094	21.1689	-0.18328	23.7314	47.8004	26.5981		0.15	60.3984	41.289	20.1117	36.6269	-12.9314	41.9937		0.15	29.1657	37.0069	32.9477	38.7063	56.1617	57.3678		0.15	11.5452	26.1995	-3.04141	25.955	-6.2337	40.958		0.15	-29.0114
0.16	91.4368	33.7731	-11.3488	27.4733	-27.9696	28.9092		0.16	54.0751	30.3232	9.19953	25.0534	-16.0168	31.4143		0.16	82.78	21.2014	-1.59271	23.442	48.1071	26.5532		0.16	61.1022	41.1236	19.4636	36.7038	-11.7768	41.9681		0.16	31.7308	37.339	35.0094	38.5581	58.2984	58.3831		0.16	11.6736	26.2554	-1.55833	26.3021	-5.27675	41.128		0.16	-29.9042
0.17	93.2565	33.9292	-10.2146	27.4208	-27.4345	29.0229		0.17	54.7828	30.4851	12.9012	25.2946	-17.4053	31.5437		0.17	81.723	21.2421	-2.91733	23.1736	48.366	26.4879		0.17	61.8771	40.9029	18.9337	36.808	-10.6525	41.9342		0.17	34.249	37.636	37.1214	38.4286	60.3378	59.3272		0.17	11.7894	26.3224	-0.21708	26.6	-4.16407	41.3248		0.17	-30.7727
0.18	94.7507	34.0196	-9.17108	27.3523	-26.8502	29.1153		0.18	55.4976	30.6342	16.7096	25.5829	-18.8013	31.6517		0.18	80.6186	21.2916	-4.24036	22.9193	48.5811	26.4007		0.18	62.6852	40.6348	18.5656	36.9542	-9.56633	41.8906		0.18	36.8124	37.8968	39.3303	38.3799	62.269	60.1923		0.18	11.8997	26.3944	0.91473	26.8424	-2.90085	41.5488		0.18	-31.5818
0.19	95.9028	34.0629	-8.24096	27.2773	-26.2033	29.188		0.19	56.1735	30.783	20.5741	25.8924	-20.1917	31.7376		0.19	79.4297	21.3573	-5.64867	22.6555	48.7566	26.2903		0.19	63.4312	40.3349	18.3231	37.1291	-8.52826	41.8355		0.19	39.4937	38.1608	41.548	38.4487	64.0841	60.9707		0.19	11.9741	26.47	1.8279	27.0415	-1.49438	41.7999		0.19	-32.3917
0.2	96.7609	34.0981	-7.41005	27.2135	-25.4795	29.2428		0.2	56.8318	30.9372	24.4928	26.2046	-21.5663	31.8014		0.2	78.2461	21.4387	-7.15154	22.3631	48.8965	26.1556		0.2	64.1206	40.0103	18.1292	37.2904	-7.54636	41.7662		0.2	42.3044	38.4631	43.6801	38.6283	65.7806	61.6566		0.2	11.9822	26.5447	2.60425	27.2096	0.04605	42.0776		0.2	-33.3228
0.21	97.3522	34.1492	-6.67526	27.17	-24.6664	29.282		0.21	57.5346	31.0976	28.4836	26.5155	-22.9171	31.8432		0.21	77.1917	21.5239	-8.68722	22.0468	49.0026	25.9964		0.21	64.862	39.6673	17.9033	37.4059	-6.62732	41.6802		0.21	45.2423	38.8044	45.7037	38.8762	67.3623	62.2458		0.21	11.905	26.62	3.33235	27.3473	1.71058	42.3811		0.21	-34.4063
0.22	97.6802	34.21	-6.01423	27.1452	-23.754	29.3077		0.22	58.3427	31.2632	32.5443	26.8247	-24.2358	31.8632		0.22	76.2775	21.5973	-10.1611	21.7358	49.0761	25.8125		0.22	65.6629	39.3034	17.6081	37.4887	-5.77405	41.5746		0.22	48.2642	39.1647	47.5571	39.1396	68.8359	62.7361		0.22	11.7435	26.7012	4.05295	27.4539	3.48957	42.7085		0.22	-35.5477
0.23	97.7626	34.2676	-5.36639	27.1282	-22.7332	29.3211		0.23	59.2595	31.4209	36.622	27.1352	-25.5116	31.8618		0.23	75.4257	21.6453	-11.5324	21.4648	49.1176	25.6042		0.23	66.3745	38.9044	17.3011	37.5812	-4.98743	41.447		0.23	51.2383	39.5199	49.196	39.3948	70.2057	63.1264		0.23	11.507	26.7928	4.74179	27.5364	5.37341	43.0573		0.23	-36.6404
0.24	97.6138	34.3202	-4.71387	27.1056	-21.5981	29.3239		0.24	60.188	31.5346	40.6659	27.455	-26.7345	31.8402		0.24	74.5918	21.6656	-12.8059	21.2475	49.1276	25.3723		0.24	66.9012	38.4548	17.0654	37.7169	-4.26889	41.2952		0.24	54.077	39.8244	50.6203	39.6399	71.4741	63.4143		0.24	11.201	26.8934	5.3152	27.5951	7.35299	43.4245		0.24	-37.6025
0.25	97.2387	34.3599	-4.12279	27.0713	-20.3469	29.3183		0.25	61.0187	31.5624	44.6269	27.7831	-27.8931	31.7998		0.25	73.7917	21.6708	-14.0137	21.0692	49.1055	25.1183		0.25	67.2959	37.9607	17.0083	37.9228	-3.62016	41.1172		0.25	56.841	40.0423	51.8991	39.9067	72.6468	63.5951		0.25	10.8661	26.9983	5.74488	27.6255	9.41748	43.8071		0.25	-38.4212
0.26	96.6785	34.3693	-3.69519	27.0262	-18.9797	29.306		0.26	61.713	31.4966	48.4321	28.1057	-28.9734	31.7402		0.26	73.0203	21.6819	-15.2399	20.9123	49.0509	24.844		0.26	67.5679	37.4426	17.1651	38.189	-3.03968	40.9115		0.26	59.6039	40.1935	53.1557	40.2592	73.7344	63.6663		0.26	10.5149	27.1103	6.02779	27.6237	11.555	44.202		0.26	-39.2092
0.27	95.9981	34.3418	-3.43335	26.9758	-17.497	29.2886		0.27	62.2638	31.3713	52.0373	28.4041	-29.963	31.6619		0.27	72.259	21.7037	-16.5543	20.7638	48.9638	24.5515		0.27	67.6881	36.9233	17.4121	38.4537	-2.52321	40.6768		0.27	62.321	40.3121	54.4131	40.7194	74.7454	63.63		0.27	10.1255	27.2342	6.16571	27.5879	13.7539	44.606		0.27	-40.1242
0.28	95.1834	34.2797	-3.2137	26.9292	-15.9012	29.2675		0.28	62.6215	31.2261	55.4591	28.6672	-30.8536	31.5667		0.28	71.5487	21.7219	-17.9316	20.6119	48.8406	24.2442		0.28	67.6672	36.4224	17.5746	38.6494	-2.06555	40.413		0.28	64.9593	40.4077	55.5309	41.2287	75.6859	63.4892		0.28	9.67601	27.3698	6.18011	27.5207	16.002	45.0153		0.28	-41.187
0.29	94.1371	34.1885	-2.97543	26.8914	-14.1961	29.2439		0.29	62.7383	31.0784	58.7305	28.8944	-31.6349	31.457		0.29	70.9262	21.7282	-19.295	20.4509	48.676	23.9262		0.29	67.5349	35.9506	17.5987	38.7658	-1.66048	40.1211		0.29	67.5926	40.4665	56.3324	41.7066	76.5526	63.2416		0.29	9.15854	27.5147	6.08014	27.4309	18.2872	45.4257		0.29	-42.2523
0.3	92.7719	34.0816	-2.77874	26.8542	-12.386	29.219		0.3	62.677	30.9294	61.8687	29.0863	-32.2934	31.3347		0.3	70.3812	21.7157	-20.59	20.2883	48.4658	23.6022		0.3	67.3304	35.5173	17.5642	38.8569	-1.29869	39.8028		0.3	70.307	40.4711	56.7024	42.1252	77.3371	62.8837		0.3	8.57502	27.6617	5.89519	27.3357	20.5964	45.8331		0.3	-43.1477
0.31	91.092	33.9783	-2.67609	26.8025	-10.4756	29.1939		0.31	62.5283	30.77	64.872	29.244	-32.8198	31.2017		0.31	69.8768	21.6715	-21.7893	20.1427	48.2069	23.2763		0.31	67.0373	35.1179	17.5703	38.9932	-0.96609	39.4599		0.31	73.0487	40.413	56.6776	42.5037	78.0335	62.4172		0.31	7.95735	27.8004	5.65167	27.241	22.9144	46.2334		0.31	-43.87
0.32	89.193	33.882	-2.67517	26.7292	-8.47124	29.1696		0.32	62.2361	30.5729	67.7218	29.3694	-33.2075	31.0605		0.32	69.4147	21.5891	-22.8784	20.0288	47.8962	22.9534		0.32	66.5581	34.7281	17.6584	39.219	-0.6494	39.0953		0.32	75.705	40.2746	56.3571	42.8659	78.6374	61.8458		0.32	7.36286	27.9255	5.3236	27.1395	25.2235	46.623		0.32	-44.4984
0.33	87.1633	33.7787	-2.80339	26.634	-6.38119	29.1463		0.33	61.668	30.3008	70.3345	29.4632	-33.4486	30.9142		0.33	69.061	21.4835	-23.8713	19.9384	47.5228	22.6383		0.33	65.8657	34.3526	17.8646	39.5478	-0.33816	38.7137		0.33	78.2674	40.0544	55.8809	43.2363	79.1519	61.1762		0.33	6.81202	28.0407	4.90685	27.0362	27.5071	46.9989		0.33	-45.0606
0.34	85.0725	33.6433	-3.10368	26.5193	-4.21414	29.1236		0.34	60.8035	29.9503	72.6403	29.5263	-33.5374	30.7661		0.34	68.8142	21.3787	-24.7928	19.8603	47.0758	22.3356		0.34	64.9724	34.0214	18.1577	39.9521	-0.02361	38.32		0.34	80.7547	39.7707	55.4014	43.6395	79.5689	60.4122		0.34	6.26971	28.1538	4.3834	26.9321	29.7478	47.3578		0.34	-45.542
0.35	82.9619	33.4489	-3.52454	26.3942	-1.97883	29.1007		0.35	59.6862	29.5617	74.7053	29.5592	-33.4736	30.62		0.35	68.6163	21.2818	-25.6776	19.7849	46.5518	22.0489		0.35	63.8883	33.7653	18.3738	40.3722	0.30488	37.9194		0.35	83.0928	39.4321	54.9184	44.0749	79.8831	59.5601		0.35	5.68887	28.2684	3.71856	26.824	31.9304	47.6962		0.35	-45.9196
0.36	80.7848	33.1859	-3.9262	26.2693	0.31573	29.0765		0.36	58.2739	29.167	76.6261	29.5651	-33.2582	30.4799		0.36	68.4431	21.1851	-26.5156	19.6962	45.948	21.7819		0.36	62.6731	33.6056	18.3205	40.7525	0.66127	37.5171		0.36	85.1979	39.0258	54.227	44.4934	80.103	58.6324		0.36	5.04505	28.3827	2.96146	26.7267	34.0426	48.0107		0.36	-46.1855
0.37	78.4435	32.8742	-4.27915	26.1522	2.6613	29.0496		0.37	56.4982	28.7806	78.4062	29.5481	-32.8926	30.3502		0.37	68.2507	21.0847	-27.2572	19.5801	45.261	21.537		0.37	61.381	33.5544	17.987	41.0898	1.05661	37.1182		0.37	87.0691	38.5385	53.1748	44.8551	80.2257	57.6368		0.37	4.38596	28.4856	2.17281	26.6529	36.0734	48.298		0.37	-46.3641
0.38	75.8936	32.541	-4.6915	26.0455	5.05084	29.018		0.38	54.4019	28.423	80.037	29.5093	-32.3797	30.2355		0.38	67.9844	20.9834	-27.8622	19.434	44.4864	21.3154		0.38	60.0023	33.6128	17.493	41.424	1.50156	36.7285		0.38	88.7926	37.9834	51.8243	45.1788	80.2391	56.5758		0.38	3.79138	28.5672	1.34599	26.5977	38.012	48.5549		0.38	-46.4718
0.39	73.1508	32.1962	-5.21612	25.9456	7.47629	28.9793		0.39	52.1127	28.1043	81.5085	29.4498	-31.7249	30.1399		0.39	67.6542	20.881	-28.2924	19.2681	43.6223	21.1174		0.39	58.459	33.7546	16.9245	41.7867	2.00518	36.3535		0.39	90.4762	37.3997	50.2854	45.4739	80.1433	55.4565		0.39	3.28354	28.6273	0.44522	26.5524	39.8463	48.7793		0.39	-46.4692
0.4	70.2604	31.8274	-5.80707	25.8523	9.92806	28.9311		0.4	49.6566	27.8125	82.7641	29.374	-30.9371	30.0675		0.4	67.2994	20.776	-28.5909	19.0942	42.6693	20.9423		0.4	56.6795	33.9517	16.327	42.1771	2.57546	35.9987		0.4	92.192	36.8324	48.5985	45.7387	79.9297	54.2831		0.4	2.85735	28.6646	-0.56725	26.5231	41.563	48.9696		0.4	-46.3302
0.41	67.2638	31.4236	-6.42161	25.7711	12.3954	28.8705		0.41	46.9587	27.5319	83.7452	29.2873	-30.0255	30.0216		0.41	66.9275	20.6716	-28.8334	18.9216	41.6307	20.7885		0.41	54.6954	34.2104	15.7371	42.5742	3.21965	35.6692		0.41	93.9077	36.3041	46.7497	45.9731	79.59	53.0605		0.41	2.5102	28.6754	-1.69252	26.5264	43.1503	49.1244		0.41	-46.1011
0.42	64.2232	30.9779	-7.06217	25.7114	14.8666	28.795		0.42	44.0379	27.2543	84.4686	29.195	-28.9964	30.0052		0.42	66.5221	20.5745	-28.9961	18.7543	40.5111	20.6541		0.42	52.6408	34.5577	15.1402	42.9559	3.94049	35.3694		0.42	95.5168	35.8072	44.7108	46.1744	79.1337	51.8		0.42	2.23259	28.6629	-2.88961	26.5609	44.5985	49.2426		0.42	-45.8082
0.43	61.2112	30.4798	-7.71922	25.683	17.3307	28.7028		0.43	40.9342	26.9835	85.0173	29.1001	-27.8567	30.0209		0.43	66.0994	20.4835	-29.0019	18.5849	39.3172	20.5364		0.43	50.6407	35.0174	14.4608	43.3038	4.73848	35.1031		0.43	96.8857	35.3385	42.4697	46.3381	78.5743	50.5124		0.43	2.00532	28.6356	-4.0997	26.6199	45.9006	49.323		0.43	-45.3699
0.44	58.2337	29.9308	-8.32048	25.7001	19.7785	28.5924		0.44	37.6542	26.7319	85.4412	29.003	-26.6175	30.0702		0.44	65.6798	20.3915	-28.8619	18.4004	38.0566	20.432		0.44	48.6975	35.5966	13.6516	43.5995	5.61038	34.8729		0.44	97.9104	34.9082	40.0344	46.4492	77.9083	49.2033		0.44	1.80525	28.602	-5.26631	26.7145	47.0503	49.3647		0.44	-44.7111
0.45	55.2024	29.3572	-8.82976	25.7762	22.1984	28.4622		0.45	34.213	26.5154	85.7356	28.9014	-25.2901	30.1541		0.45	65.2161	20.3005	-28.6526	18.1998	36.7383	20.3387		0.45	46.7605	36.2697	12.818	43.8545	6.55051	34.6814		0.45	98.549	34.504	37.5121	46.5016	77.1362	47.8803		0.45	1.67383	28.5684	-6.43316	26.8406	48.0425	49.3668		0.45	-43.8937
0.46	52.0331	28.791	-9.29118	25.9129	24.5776	28.3117		0.46	30.5989	26.348	85.8713	28.7937	-23.8859	30.2726		0.46	64.6436	20.2175	-28.3738	17.9982	35.3755	20.2555		0.46	44.7978	36.9894	12.0152	44.0816	7.5532	34.5304		0.46	98.8303	34.1198	34.9931	46.4934	76.2694	46.5538		0.46	1.68396	28.5327	-7.69342	26.9683	48.8748	49.3286		0.46	-43.0189
0.47	48.7133	28.2495	-9.71721	26.1017	26.9051	28.1408		0.47	26.8451	26.2307	85.7504	28.6829	-22.417	30.4248		0.47	63.9244	20.1468	-27.9673	17.808	33.9816	20.1815		0.47	42.7285	37.7225	11.1679	44.2627	8.61079	34.4208		0.47	98.9329	33.7993	32.4962	46.4106	75.3164	45.2333		0.47	1.86046	28.498	-9.02555	27.081	49.5482	49.2492		0.47	-42.0955
0.48	45.2955	27.7337	-10.0531	26.3311	29.1703	27.9506		0.48	23.0194	26.1414	85.2875	28.5707	-20.8954	30.6084		0.48	63.0225	20.0857	-27.4339	17.6352	32.5689	20.1165		0.48	40.4323	38.4726	10.2831	44.3772	9.71384	34.3528		0.48	99.0965	33.6052	30.0068	46.2542	74.2847	43.9285		0.48	2.2091	28.4699	-10.3563	27.1863	50.0668	49.1273		0.48	-41.1082
0.49	41.817	27.2455	-10.2544	26.5935	31.3622	27.7424		0.49	19.1141	26.0566	84.4932	28.46	-19.3309	30.8206		0.49	61.938	20.0255	-26.813	17.4892	31.151	20.0614		0.49	37.8945	39.2523	9.45038	44.4257	10.8525	34.3266		0.49	99.4045	33.5661	27.4311	46.0322	73.1894	42.651		0.49	2.72805	28.4534	-11.6261	27.2993	50.4363	48.9621		0.49	-40.0485
0.5	38.3017	26.7917	-10.3338	26.8935	33.4702	27.5177		0.5	15.1279	25.9702	83.435	28.3546	-17.7301	31.0578		0.5	60.6731	19.9627	-26.1257	17.3793	29.7439	20.019		0.5	35.2783	40.0694	8.72948	44.4189	12.0165	34.3418		0.5	99.695	33.6701	24.6838	45.7441	72.0374	41.4084		0.5	3.37524	28.4508	-12.8083	27.4255	50.663	48.753		0.5	-38.8661
0.51	34.8293	26.3798	-10.288	27.2411	35.4858	27.2787		0.51	11.1008	25.878	82.1443	28.2476	-16.0996	31.316		0.51	59.2189	19.8986	-25.3917	17.3092	28.3633	19.992		0.51	32.7519	40.9018	8.14351	44.3566	13.1926	34.3977		0.51	99.7166	33.8885	21.7678	45.3749	70.8271	40.2066		0.51	4.11919	28.47	-13.9185	27.5592	50.7535	48.5001		0.51	-37.5132
0.52	31.4218	26.0214	-10.0328	27.6397	37.4012	27.0278		0.52	7.16687	25.7769	80.6098	28.1283	-14.4466	31.591		0.52	57.6181	19.8348	-24.607	17.2787	27.0227	19.9826		0.52	30.3223	41.7226	7.71147	44.2453	14.3656	34.4928		0.52	99.3352	34.1917	18.7754	44.9067	69.5778	39.0595		0.52	4.95401	28.5278	-15.0295	27.6833	50.7155	48.2043		0.52	-35.9859
0.53	27.9685	25.7308	-9.49988	28.0768	39.2075	26.768		0.53	3.40493	25.675	78.8691	27.9938	-12.7781	31.8777		0.53	55.9353	19.7745	-23.7599	17.2936	25.7337	19.9939		0.53	27.9026	42.5211	7.45276	44.1063	15.5318	34.6246		0.53	98.4971	34.5513	15.8269	44.347	68.3115	37.9819		0.53	5.93337	28.6318	-16.2103	27.7809	50.5576	47.8671		0.53	-34.3016
0.54	24.4197	25.5241	-8.74956	28.5309	40.8966	26.5026		0.54	-0.283	25.5811	76.9373	27.8542	-11.0979	32.1707		0.54	54.1697	19.7205	-22.8149	17.3599	24.5049	20.0298		0.54	25.4965	43.2926	7.33078	43.9393	16.6882	34.791		0.54	97.1977	34.9606	12.9947	43.7123	67.0443	36.9863		0.54	7.12039	28.7733	-17.4525	27.847	50.2899	47.4902		0.54	-32.5025
0.55	20.8875	25.409	-7.83871	28.9854	42.4621	26.2345		0.55	-4.00463	25.4926	74.7855	27.7243	-9.40741	32.4642		0.55	52.256	19.6725	-21.776	17.4716	23.3446	20.0932		0.55	23.1339	44.0323	7.26186	43.7234	17.8258	34.9898		0.55	95.5836	35.4353	10.274	42.9977	65.7885	36.0834		0.55	8.49861	28.9481	-18.6575	27.8836	49.9246	47.0755		0.55	-30.6569
0.56	17.4871	25.381	-6.74887	29.4302	43.8993	25.967		0.56	-7.77716	25.3871	72.4192	27.607	-7.70811	32.7529		0.56	50.1325	19.6274	-20.6981	17.6205	22.2606	20.1869		0.56	20.7546	44.7334	7.21936	43.4663	18.9363	35.2182		0.56	93.8952	35.9959	7.58832	42.1802	64.5627	35.2856		0.56	9.99482	29.1642	-19.7585	27.8954	49.4746	46.6255		0.56	-28.7914
0.57	14.1896	25.432	-5.49469	29.8534	45.204	25.7032		0.57	-11.5385	25.2521	69.857	27.4951	-5.99771	33.032		0.57	47.7679	19.5811	-19.6198	17.803	21.2593	20.3128		0.57	18.2887	45.3817	7.22524	43.2096	20.0138	35.473		0.57	92.2468	36.6279	4.89797	41.2532	63.3883	34.6032		0.57	11.5421	29.4285	-20.7428	27.8957	48.9531	46.1431		0.57	-26.8766
0.58	10.9321	25.5516	-4.17236	30.2348	46.3725	25.4462		0.58	-15.2033	25.0998	67.1014	27.39	-4.27444	33.2973		0.58	45.1633	19.5347	-18.557	18.015	20.345	20.4718		0.58	15.7305	45.9582	7.27407	42.9652	21.054	35.751		0.58	90.5592	37.3	2.23592	40.2485	62.2732	34.0417		0.58	13.1106	29.7361	-21.5608	27.8932	48.3741	45.6323		0.58	-24.8961
0.59	7.72677	25.7283	-2.85536	30.5545	47.4016	25.1992		0.59	-18.7188	24.9381	64.1905	27.2972	-2.53687	33.5445		0.59	42.3648	19.4966	-17.5008	18.2515	19.5192	20.6634		0.59	13.1047	46.4471	7.348	42.7027	22.0561	36.0484		0.59	88.6942	37.9938	-0.30626	39.2034	61.2146	33.6024		0.59	14.719	30.076	-22.2146	27.8875	47.7515	45.0976		0.59	-22.8853
0.6	4.54261	25.9515	-1.46517	30.8071	48.2907	24.9644		0.6	-22.0744	24.769	61.1401	27.2163	-0.78012	33.77		0.6	39.4196	19.4746	-16.4598	18.498	18.7804	20.8861		0.6	10.424	46.8381	7.4722	42.4137	23.0208	36.3618		0.6	86.5648	38.6808	-2.64564	38.126	60.2236	33.2866		0.6	16.3739	30.4416	-22.753	27.8625	47.0988	44.5438		0.6	-20.8727
0.61	1.32278	26.2069	0.1782	31.004	49.0431	24.7435		0.61	-25.232	24.5948	58.0066	27.1338	1.00165	33.9715		0.61	36.3657	19.4733	-15.4638	18.7421	18.1239	21.137		0.61	7.7198	47.1273	7.65717	42.1257	23.9467	36.688		0.61	84.1225	39.3321	-4.75696	37.0125	59.3104	33.0918		0.61	18.0839	30.8333	-23.2092	27.8079	46.4279	43.976		0.61	-18.8652
0.62	-1.89294	26.4851	2.12391	31.1617	49.6631	24.5381		0.62	-28.1743	24.4161	54.8464	27.044	2.81259	34.147		0.62	33.201	19.4885	-14.4941	18.9895	17.5445	21.4125		0.62	5.05968	47.3216	7.89558	41.858	24.8344	37.0238		0.62	81.3749	39.9362	-6.717	35.8796	58.4744	33.0125		0.62	19.868	31.2483	-23.6018	27.7222	45.7494	43.3997		0.62	-16.8723
0.63	-5.00465	26.7786	4.24387	31.2853	50.1564	24.3495		0.63	-30.9725	24.2377	51.6876	26.9492	4.65389	34.2948		0.63	29.8624	19.5117	-13.5074	19.2502	17.0341	21.7081		0.63	2.46587	47.4217	8.16177	41.6037	25.6871	37.3668		0.63	78.3604	40.4752	-8.66231	34.7355	57.7187	33.0413		0.63	21.6963	31.6817	-23.964	27.6055	45.0736	42.8207		0.63	-14.8219
0.64	-7.989	27.0799	6.36008	31.3594	50.5303	24.1788		0.64	-33.6848	24.0655	48.4889	26.852	6.52853	34.4143		0.64	26.3254	19.5458	-12.5209	19.5188	16.5828	22.0186		0.64	-0.13246	47.4178	8.3718	41.3515	26.5096	37.7143		0.64	75.1172	40.9213	-10.6628	33.5685	57.0525	33.1694		0.64	23.5079	32.1377	-24.3	27.4657	44.4083	42.2447		0.64	-12.6427
0.65	-10.9007	27.3831	8.32565	31.3641	50.7912	24.027		0.65	-36.2831	23.9049	45.204	26.7541	8.43919	34.5057		0.65	22.6461	19.6039	-11.634	19.7804	16.1803	22.3386		0.65	-2.82613	47.3043	8.47482	41.1133	27.3056	38.0637		0.65	71.7014	41.2584	-12.6522	32.3887	56.4721	33.3849		0.65	25.2808	32.6195	-24.5621	27.3187	43.7581	41.6778		0.65	-10.3709
0.66	-13.8016	27.6807	10.0794	31.2937	50.9464	23.8944		0.66	-38.7297	23.7604	41.8301	26.6675	10.3845	34.5695		0.66	18.9146	19.697	-10.9258	20.0286	15.8151	22.6621		0.66	-5.66541	47.0857	8.49494	40.9076	28.0789	38.4125		0.66	68.1737	41.5022	-14.4914	31.2418	55.9653	33.6754		0.66	27.0415	33.1164	-24.6744	27.176	43.1254	41.126		0.66	-8.13966
0.67	-16.7096	27.963	11.6566	31.1569	51.0054	23.7811		0.67	-41.0383	23.6318	38.4288	26.5954	12.3555	34.6058		0.67	15.1766	19.8297	-10.358	20.2594	15.4735	22.9839		0.67	-8.6177	46.7776	8.44204	40.733	28.8353	38.7587		0.67	64.6038	41.6751	-16.0133	30.1778	55.5311	34.0296		0.67	28.8387	33.61	-24.6432	27.0356	42.5131	40.5953		0.67	-6.08498
0.68	-19.616	28.2185	13.1637	30.9623	50.9778	23.6868		0.68	-43.2313	23.5189	35.0556	26.5218	14.3402	34.6138		0.68	11.3914	19.9913	-9.85163	20.4621	15.1449	23.2983		0.68	-11.6002	46.4029	8.32825	40.5891	29.583	39.1006		0.68	61.0073	41.7628	-17.2006	29.2126	55.1696	34.4335		0.68	30.6228	34.0978	-24.5117	26.8959	41.9221	40.0911		0.68	-4.27699
0.69	-22.4861	28.4355	14.7045	30.7121	50.8733	23.6115		0.69	-45.2543	23.4318	31.7246	26.4267	16.3327	34.5938		0.69	7.55809	20.1698	-9.37666	20.6292	14.8196	23.6		0.69	-14.5364	45.9841	8.21216	40.4986	30.3294	39.437		0.69	57.3104	41.7386	-18.1701	28.347	54.8727	34.8722		0.69	32.319	34.5864	-24.3398	26.7538	41.3505	39.6189		0.69	-2.6737
0.7	-25.3037	28.6096	16.2879	30.4149	50.7013	23.5547		0.7	-47.0294	23.3831	28.4259	26.305	18.3346	34.5485		0.7	3.74029	20.3564	-8.92388	20.768	14.4849	23.8852		0.7	-17.3402	45.5414	8.12726	40.4738	31.0796	39.7668		0.7	53.4524	41.5998	-19.0409	27.581	54.6194	35.3351		0.7	33.9166	35.0709	-24.2067	26.6044	40.7956	39.1833		0.7	-1.09547
0.71	-28.076	28.7398	17.8358	30.0887	50.4732	23.5166		0.71	-48.5744	23.3794	25.2001	26.1553	20.3402	34.4802		0.71	-0.06984	20.5397	-8.54418	20.8941	14.1307	24.1503		0.71	-19.9876	45.0707	7.98135	40.492	31.8364	40.0893		0.71	49.4512	41.3523	-19.9302	26.9048	54.3878	35.816		0.71	35.4146	35.5442	-24.0903	26.4583	40.2548	38.7888		0.71	0.62301
0.72	-30.7931	28.8307	19.2639	29.7465	50.2023	23.4976		0.72	-49.9897	23.4144	22.0315	25.9787	22.3329	34.3893		0.72	-3.89201	20.7218	-8.30539	21.0142	13.7493	24.3919		0.72	-22.5566	44.5478	7.61421	40.524	32.6041	40.4037		0.72	45.3293	40.9816	-20.8998	26.3095	54.1696	36.3063		0.72	36.8257	36.0017	-23.936	26.331	39.7234	38.4389		0.72	2.48474
0.73	-33.446	28.8861	20.5186	29.3866	49.9009	23.4981		0.73	-51.3288	23.474	18.848	25.7821	24.2996	34.2776		0.73	-7.63451	20.9209	-8.24745	21.1238	13.3326	24.6074		0.73	-25.1314	43.9806	6.94885	40.5704	33.3885	40.7094		0.73	41.0913	40.4703	-21.9415	25.7917	53.955	36.7959		0.73	38.1629	36.435	-23.76	26.2099	39.1965	38.1364		0.73	4.35832
0.74	-36.1019	28.9001	21.565	29.004	49.5772	23.519		0.74	-52.5685	23.5456	15.6306	25.5844	26.2312	34.1487		0.74	-11.1823	21.1441	-8.35537	21.2143	12.8734	24.7944		0.74	-27.7257	43.4128	6.04591	40.6504	34.1966	41.0062		0.74	36.8185	39.8415	-22.9972	25.3466	53.7377	37.277		0.74	39.4346	36.8337	-23.5706	26.0656	38.6698	37.8836		0.74	6.09635
0.75	-38.8293	28.8675	22.4084	28.6086	49.2377	23.5621		0.75	-53.7137	23.623	12.449	25.3922	28.1114	34.004		0.75	-14.5641	21.3796	-8.54917	21.2768	12.3667	24.9513		0.75	-30.3058	42.883	4.97043	40.7784	35.0272	41.2944		0.75	32.6584	39.1438	-24.016	24.9748	53.5237	37.7421		0.75	40.6616	37.1945	-23.3111	25.8942	38.1397	37.6823		0.75	7.61684
0.76	-41.5735	28.7881	23.1212	28.2158	48.8912	23.6286		0.76	-54.765	23.7198	9.41256	25.1821	29.9212	33.844		0.76	-17.9026	21.6073	-8.77032	21.2977	11.8117	25.0766		0.76	-32.8538	42.3909	3.73668	40.9491	35.8769	41.5742		0.76	28.6862	38.3957	-24.9927	24.679	53.2939	38.1892		0.76	41.7985	37.5269	-22.9272	25.7252	37.6031	37.5328		0.76	8.95329
0.77	-44.2185	28.6591	23.7862	27.8289	48.5489	23.7201		0.77	-55.7111	23.8516	6.52297	24.9437	31.644	33.669		0.77	-21.2347	21.8197	-9.05155	21.2737	11.2108	25.1703		0.77	-35.3715	41.9258	2.44495	41.1518	36.7426	41.8459		0.77	24.8734	37.5871	-25.9265	24.4714	52.9956	38.6247		0.77	42.8077	37.8397	-22.4636	25.5793	37.058	37.4349		0.77	10.2093
0.78	-46.7736	28.4805	24.4121	27.4493	48.2184	23.839		0.78	-56.5472	24.0156	3.71186	24.6808	33.2645	33.48		0.78	-24.4886	22.027	-9.42227	21.2234	10.5686	25.2326		0.78	-37.8144	41.4828	1.15936	41.3688	37.6226	42.1091		0.78	21.155	36.7153	-26.79	24.3684	52.5923	39.052		0.78	43.7015	38.1285	-21.9905	25.4531	36.5028	37.388		0.78	11.4795
0.79	-49.3123	28.2577	24.922	27.0839	47.9031	23.988		0.79	-57.252	24.2023	0.89805	24.3977	34.7679	33.2791		0.79	-27.6143	22.2337	-9.87457	21.1658	9.88822	25.2631		0.79	-40.1037	41.0508	-0.24968	41.5833	38.5146	42.3633		0.79	17.4328	35.7766	-27.5564	24.3614	52.075	39.4673		0.79	44.4886	38.3853	-21.5359	25.3465	35.9371	37.3905		0.79	12.8482
0.8	-51.7922	27.9954	25.2426	26.7357	47.6043	24.1691		0.8	-57.8287	24.4029	-1.95931	24.0936	36.1417	33.0696		0.8	-30.5974	22.4313	-10.3962	21.1012	9.17387	25.2625		0.8	-42.1893	40.6239	-1.89693	41.8032	39.4132	42.6083		0.8	13.5952	34.7604	-28.2428	24.4226	51.4523	39.8639		0.8	45.1862	38.6003	-21.0769	25.2644	35.3613	37.4401		0.8	14.3239
0.81	-54.1336	27.6928	25.3727	26.4027	47.3235	24.3838		0.81	-58.351	24.5998	-4.88235	23.7797	37.3766	32.8562		0.81	-33.403	22.6146	-10.9734	21.0278	8.43274	25.2322		0.81	-44.0986	40.2232	-3.74784	42.0428	40.3068	42.8432		0.81	9.64407	33.6843	-28.9097	24.53	50.7349	40.2418		0.81	45.8149	38.7669	-20.5724	25.1955	34.776	37.5336		0.81	15.8644
0.82	-56.3555	27.3485	25.3478	26.0856	47.0617	24.6329		0.82	-58.8468	24.7855	-7.86553	23.4776	38.4638	32.6438		0.82	-35.9772	22.7873	-11.5658	20.9525	7.67267	25.1739		0.82	-45.8956	39.8686	-5.68873	42.3036	41.1857	43.067		0.82	5.77652	32.6073	-29.606	24.6871	49.8984	40.6082		0.82	46.3783	38.8788	-20.0323	25.1208	34.1843	37.6679		0.82	17.4565
0.83	-58.5182	26.97	25.194	25.7954	46.8192	24.9161		0.83	-59.28	24.9611	-10.8675	23.1967	39.4025	32.4365		0.83	-38.3261	22.9522	-12.1297	20.873	6.90162	25.0893		0.83	-47.6208	39.5562	-7.68331	42.5696	42.0457	43.2788		0.83	2.26372	31.5776	-30.3632	24.9055	48.9148	40.9668		0.83	46.8754	38.927	-19.4541	25.0489	33.5902	37.8396		0.83	19.0756
0.84	-60.6111	26.565	24.9059	25.5509	46.5969	25.2319		0.84	-59.633	25.1255	-13.8593	22.9343	40.189	32.238		0.84	-40.5189	23.0984	-12.6354	20.7749	6.12591	24.9802		0.84	-49.3131	39.266	-9.82934	42.801	42.8806	43.4768		0.84	-0.76648	30.5966	-31.1963	25.1774	47.7775	41.318		0.84	47.2738	38.9125	-18.763	25.015	32.9945	38.0447		0.84	20.6054
0.85	-62.5752	26.1369	24.4654	25.3612	46.3922	25.5783		0.85	-59.9575	25.265	-16.8243	22.691	40.8175	32.0514		0.85	-42.5607	23.2201	-13.1173	20.6551	5.34876	24.8492		0.85	-51.0067	39.0023	-12.1537	42.9874	43.681	43.659		0.85	-3.37865	29.6662	-32.0063	25.4846	46.4966	41.6583		0.85	47.5409	38.85	-17.9503	25.0304	32.3984	38.2798		0.85	22.0167
0.86	-64.4069	25.689	23.924	25.2209	46.1976	25.9522		0.86	-60.2868	25.3634	-19.7465	22.4755	41.2873	31.879		0.86	-44.3939	23.3236	-13.6582	20.5216	4.5707	24.6997		0.86	-52.6674	38.7844	-14.5578	43.1596	44.4376	43.8227		0.86	-5.77321	28.7908	-32.6305	25.8294	45.087	41.9828		0.86	47.7045	38.7583	-17.0883	25.0827	31.8034	38.5414		0.86	23.4342
0.87	-66.1058	25.2265	23.3441	25.1258	46.0059	26.3488		0.87	-60.5599	25.4272	-22.667	22.3015	41.6027	31.7231		0.87	-45.9674	23.4134	-14.2413	20.3801	3.79266	24.5349		0.87	-54.2311	38.5985	-17.0248	43.335	45.1415	43.9648		0.87	-8.13152	27.9311	-33.0015	26.2214	43.5575	42.2932		0.87	47.7888	38.6409	-16.2016	25.1673	31.2093	38.826		0.87	25.0178
0.88	-67.5835	24.7503	22.7356	25.0731	45.8108	26.7621		0.88	-60.6909	25.4803	-25.5884	22.1729	41.7681	31.5849		0.88	-47.3019	23.4874	-14.7775	20.2339	3.02128	24.3578		0.88	-55.7003	38.4056	-19.5656	43.5162	45.7824	44.0826		0.88	-10.4931	27.0502	-33.1747	26.6548	41.9034	42.5947		0.88	47.7777	38.4781	-15.2511	25.2972	30.6192	39.1306		0.88	26.8368
0.89	-68.7655	24.2671	22.1037	25.0542	45.6052	27.1851		0.89	-60.6859	25.5383	-28.4484	22.0826	41.7867	31.4659		0.89	-48.4551	23.5411	-15.2317	20.0834	2.26332	24.1715		0.89	-57.1401	38.1949	-22.139	43.7021	46.3504	44.1737		0.89	-12.8345	26.1769	-33.2372	27.1187	40.0895	42.8942		0.89	47.696	38.2508	-14.2485	25.4686	30.0336	39.4522		0.89	28.8014
0.9	-69.7273	23.7894	21.4682	25.0597	45.3785	27.6099		0.9	-60.626	25.5953	-31.2239	22.0261	41.67	31.3677		0.9	-49.4212	23.5736	-15.6058	19.9276	1.51826	23.9795		0.9	-58.5868	37.9841	-24.7123	43.8885	46.8386	44.2352		0.9	-15.065	25.3631	-33.2734	27.6184	38.1074	43.1919		0.9	47.6424	37.9646	-13.2798	25.6565	29.4503	39.7881		0.9	30.754
0.91	-70.5657	23.3248	20.7915	25.0837	45.118	28.0289		0.91	-60.5696	25.6296	-33.9148	22.0068	41.4284	31.2898		0.91	-50.2156	23.5889	-15.856	19.7682	0.78049	23.7856		0.91	-60.0768	37.7905	-27.337	44.0675	47.2403	44.2645		0.91	-17.0173	24.6211	-33.2986	28.155	35.9909	43.48		0.91	47.6075	37.6336	-12.3283	25.8501	28.8672	40.1354		0.91	32.6077
0.92	-71.3058	22.8746	20.0053	25.127	44.8135	28.4345		0.92	-60.4864	25.6259	-36.5439	22.0412	41.0657	31.2301		0.92	-50.8995	23.588	-15.9463	19.6156	0.04872	23.5932		0.92	-61.705	37.6155	-30.1253	44.2259	47.5466	44.2595		0.92	-18.5756	23.9455	-33.2637	28.6917	33.7488	43.7581		0.92	47.5264	37.2808	-11.2589	26.0479	28.2827	40.4915		0.92	34.3581
0.93	-71.9526	22.4383	19.0915	25.1935	44.4555	28.8187		0.93	-60.3554	25.5831	-39.1377	22.1443	40.5903	31.1872		0.93	-51.4809	23.5676	-15.9675	19.4771	-0.67258	23.4055		0.93	-63.4989	37.4665	-33.0801	44.3627	47.7493	44.2188		0.93	-19.824	23.3613	-33.1153	29.2017	31.3634	44.032		0.93	47.3603	36.937	-10.0076	26.2391	27.6946	40.8538		0.93	36.0576
0.94	-72.5122	22.0237	18.1234	25.2838	44.0336	29.1733		0.94	-60.188	25.5108	-41.6361	22.3121	40.0139	31.159		0.94	-51.8909	23.5324	-16.0243	19.3435	-1.38236	23.225		0.94	-65.3634	37.37	-36.0806	44.5028	47.843	44.1415		0.94	-20.9997	22.8927	-32.8351	29.6937	28.8308	44.3043		0.94	47.0818	36.6086	-8.62359	26.4116	27.1003	41.2196		0.94	37.7273
0.95	-72.9547	21.6499	17.1432	25.3909	43.5378	29.4907		0.95	-59.9659	25.4278	-43.9843	22.5229	39.3435	31.1424		0.95	-52.0675	23.4917	-16.056	19.2053	-2.08006	23.054		0.95	-67.2541	37.3326	-38.9894	44.6751	47.8249	44.0274		0.95	-22.2825	22.5148	-32.4862	30.1892	26.1956	44.5668		0.95	46.7497	36.2807	-7.17981	26.5543	26.4962	41.5857		0.95	39.3578
0.96	-73.2155	21.3343	16.1352	25.5021	42.9609	29.7643		0.96	-59.6842	25.3468	-46.2088	22.7536	38.5849	31.1341		0.96	-52.0383	23.447	-15.9616	19.0645	-2.76699	22.8955		0.96	-69.226	37.3206	-41.73	44.8779	47.6925	43.8773		0.96	-23.6705	22.1843	-32.0975	30.7095	23.4921	44.8139		0.96	46.4169	35.9415	-5.66199	26.661	25.878	41.9485		0.96	40.9426
0.97	-73.257	21.0853	15.1044	25.6066	42.3004	29.9889		0.97	-59.3637	25.2681	-48.3156	22.9838	37.7435	31.1309		0.97	-51.8862	23.3904	-15.7209	18.9222	-3.44612	22.7523		0.97	-71.2911	37.293	-44.3125	45.08	47.4421	43.6929		0.97	-25.1073	21.8903	-31.5912	31.2743	20.7117	45.0487		0.97	46.1179	35.5928	-4.05592	26.7309	25.2413	42.3039		0.97	42.3602
0.98	-73.1049	20.9035	14.0611	25.6927	41.5557	30.1602		0.98	-58.9998	25.1895	-50.2424	23.2026	36.8267	31.1293		0.98	-51.6819	23.323	-15.3576	18.7781	-4.12127	22.6269		0.98	-73.3699	37.2399	-46.7957	45.2644	47.0725	43.4773		0.98	-26.564	21.6453	-30.9854	31.8878	17.8404	45.2726		0.98	45.8907	35.246	-2.46017	26.7651	24.5817	42.6472		0.98	43.4938
0.99	-72.7961	20.79	12.9563	25.7496	40.7235	30.2743		0.99	-58.5622	25.1099	-51.905	23.4082	35.8402	31.1255		0.99	-51.4537	23.2561	-14.9085	18.6378	-4.79463	22.5209		0.99	-75.435	37.165	-49.2496	45.435	46.5864	43.2343		0.99	-27.9525	21.4639	-30.3767	32.5303	14.8869	45.4823		0.99	45.7468	34.9226	-0.92822	26.7603	23.8912	42.9734		0.99	44.4992
1	-72.384	20.7467	11.6933	25.7829	39.7998	30.3285		1	-58.0059	25.0311	-53.3212	23.6106	34.7855	31.1157		1	-51.1883	23.1926	-14.388	18.5111	-5.46854	22.4355		1	-77.5694	37.0696	-51.7525	45.5891	45.9871	42.9686		1	-29.1559	21.3573	-29.7521	33.1731	11.8824	45.6707		1	45.6086	34.649	0.63203	26.7109	23.1654	43.277		1	45.5718
1.01	-71.9448	20.7675	10.2365	25.8158	38.7844	30.3215		1.01	-57.3314	24.9478	-54.6132	23.8253	33.6637	31.0962		1.01	-50.8682	23.1287	-13.829	18.4023	-6.1473	22.3712		1.01	-79.8472	36.9787	-54.3445	45.7225	45.2778	42.6854		1.01	-30.1992	21.3412	-29.0483	33.7879	8.86061	45.8302		1.01	45.4191	34.4362	2.29538	26.6079	22.4062	43.5525		1.01	46.6811
1.02	-71.5019	20.8436	8.67482	25.8595	37.6797	30.2531		1.02	-56.5862	24.8547	-55.8473	24.0526	32.4744	31.063		1.02	-50.479	23.068	-13.218	18.3007	-6.83629	22.3282		1.02	-82.2058	36.9383	-56.938	45.8495	44.4613	42.3913		1.02	-31.2255	21.4108	-28.299	34.3455	5.85009	45.955		1.02	45.1868	34.2725	4.03738	26.4466	21.6073	43.7938		1.02	47.6638
1.03	-71.048	20.9717	7.10909	25.9038	36.4889	30.1238		1.03	-55.7975	24.754	-56.9386	24.2714	31.2148	31.0126		1.03	-49.9935	23.0185	-12.4955	18.1988	-7.54119	22.3068		1.03	-84.5167	36.9727	-59.3331	45.9871	43.5452	42.0932		1.03	-32.3233	21.5495	-27.6199	34.8374	2.86047	46.0415		1.03	44.9543	34.1475	5.83199	26.2309	20.7594	43.9945		1.03	48.3449
1.04	-70.5496	21.1562	5.56932	25.9352	35.2144	29.9357		1.04	-54.9714	24.6479	-57.7983	24.4651	29.8832	30.9419		1.04	-49.4186	22.9776	-11.6422	18.094	-8.2675	22.3071		1.04	-86.7504	37.0415	-61.413	46.1167	42.5373	41.7984		1.04	-33.4454	21.7387	-26.9909	35.2915	-0.09901	46.0844		1.04	44.7624	34.0563	7.64231	25.9757	19.8599	44.1483		1.04	48.7035
1.05	-69.9439	21.3972	4.08565	25.9429	33.858	29.6908		1.05	-54.0829	24.5346	-58.3916	24.6257	28.4814	30.8496		1.05	-48.8345	22.941	-10.6817	17.9839	-9.01757	22.3286		1.05	-88.9175	37.0948	-63.197	46.2124	41.4466	41.514		1.05	-34.5521	21.9664	-26.2863	35.7464	-3.01225	46.0772		1.05	44.6192	33.9871	9.42895	25.6929	18.9002	44.249		1.05	48.796
1.06	-69.1943	21.6891	2.6679	25.9165	32.4235	29.3919		1.06	-53.0821	24.4194	-58.7123	24.7464	27.0133	30.7364		1.06	-48.2993	22.9147	-9.6582	17.8763	-9.7929	22.3699		1.06	-90.9683	37.1442	-64.6855	46.2792	40.2826	41.247		1.06	-35.6782	22.2264	-25.4961	36.2279	-5.85408	46.0135		1.06	44.5386	33.9447	11.1394	25.392	17.8791	44.2912		1.06	48.671
1.07	-68.3251	22.0287	1.26524	25.8565	30.9202	29.0435		1.07	-51.9038	24.3176	-58.7505	24.8296	25.4786	30.6019		1.07	-47.7729	22.9126	-8.58999	17.784	-10.598	22.4294		1.07	-92.821	37.2349	-65.8778	46.3287	39.0547	41.003		1.07	-36.8679	22.5091	-24.7017	36.746	-8.61508	45.8898		1.07	44.5025	33.9419	12.7705	25.0723	16.7955	44.2697		1.07	48.4074
1.08	-67.3799	22.4098	-0.21675	25.7803	29.36	28.6512		1.08	-50.48	24.2433	-58.513	24.883	23.8755	30.4441		1.08	-47.1919	22.9446	-7.49416	17.7152	-11.4352	22.5059		1.08	-94.4667	37.3811	-66.846	46.3554	37.7742	40.7871		1.08	-38.1418	22.8079	-23.9372	37.2766	-11.2996	45.7033		1.08	44.4245	33.9763	14.371	24.7252	15.6463	44.18		1.08	48.0754
1.09	-66.3963	22.8113	-1.8467	25.7046	27.7505	28.2208		1.09	-48.812	24.1874	-58.1042	24.9188	22.2074	30.262		1.09	-46.5564	23.0051	-6.37494	17.67	-12.3046	22.5977		1.09	-95.9902	37.5618	-67.6302	46.352	36.4484	40.6028		1.09	-39.4305	23.1262	-23.1652	37.761	-13.895	45.4494		1.09	44.2903	34.0488	15.9582	24.3472	14.4284	44.0184		1.09	47.7225
1.1	-65.3835	23.2073	-3.58778	25.6257	26.0978	27.7589		1.1	-47.0097	24.1297	-57.6316	24.942	20.478	30.0553		1.1	-45.9169	23.0791	-5.22264	17.6436	-13.2053	22.703		1.1	-97.4683	37.769	-68.1397	46.3338	35.0895	40.4525		1.1	-40.621	23.4746	-22.3816	38.1474	-16.3839	45.124		1.1	44.1515	34.1643	17.5158	23.9505	13.1401	43.7826		1.1	47.3562
1.11	-64.3446	23.5812	-5.33777	25.5282	24.4122	27.2735		1.11	-45.1685	24.068	-57.063	24.9428	18.6895	29.8246		1.11	-45.3318	23.1551	-4.05992	17.6328	-14.1327	22.8203		1.11	-98.8825	38.0072	-68.3077	46.3162	33.7144	40.3365		1.11	-41.6537	23.8599	-21.6306	38.4229	-18.7563	44.7245		1.11	44.0709	34.3035	19.03	23.5726	11.7806	43.4713		1.11	46.8861
1.12	-63.3029	23.922	-6.99626	25.4044	22.7062	26.7735		1.12	-43.2589	24.0114	-56.3289	24.9196	16.8479	29.5716		1.12	-44.8409	23.228	-2.90043	17.633	-15.0764	22.9476		1.12	-100.191	38.258	-68.176	46.2869	32.338	40.2531		1.12	-42.5014	24.2763	-20.9441	38.6065	-21.0091	44.2499		1.12	44.0815	34.4378	20.4718	23.2507	10.3495	43.0844		1.12	46.2622
1.13	-62.2842	24.2197	-8.4952	25.2563	20.9907	26.2686		1.13	-41.1909	23.9624	-55.3838	24.8772	14.961	29.298		1.13	-44.4334	23.2988	-1.75855	17.6437	-16.0289	23.0829		1.13	-101.307	38.4953	-67.7706	46.2289	30.9728	40.1985		1.13	-43.1959	24.7098	-20.3226	38.729	-23.1387	43.7003		1.13	44.1569	34.5571	21.8175	22.9942	8.84837	42.6235		1.13	45.5403
1.14	-61.2523	24.4784	-9.85151	25.091	19.2773	25.7688		1.14	-38.9496	23.9271	-54.2156	24.8106	13.0368	29.0061		1.14	-44.0626	23.3719	-0.63608	17.6733	-16.9855	23.2246		1.14	-102.116	38.7276	-67.0446	46.144	29.63	40.1679		1.14	-43.8778	25.15	-19.7001	38.8283	-25.1436	43.0772		1.14	44.2362	34.6666	23.0912	22.8	7.27928	42.0914		1.14	44.7936
1.15	-60.1348	24.7103	-11.1067	24.9178	17.5765	25.2846		1.15	-36.5536	23.9235	-52.8935	24.7173	11.0836	28.6987		1.15	-43.6584	23.4565	0.46547	17.7258	-17.9378	23.3713		1.15	-102.616	38.9799	-66.0104	46.0552	28.321	40.1553		1.15	-44.7295	25.5845	-18.9924	38.9323	-27.0245	42.3835		1.15	44.2288	34.7781	24.3751	22.6642	5.64437	41.493		1.15	44.0229
1.16	-58.9271	24.9124	-12.2601	24.7424	15.8984	24.8268		1.16	-34.0084	23.9653	-51.4689	24.6056	9.11162	28.3786		1.16	-43.1493	23.5604	1.55779	17.7996	-18.869	23.5214		1.16	-102.906	39.2503	-64.7697	45.9759	27.0579	40.1544		1.16	-45.7691	25.9937	-18.2654	39.0341	-28.7828	41.6228		1.16	44.1047	34.8862	25.7084	22.5866	3.94389	40.8344		1.16	43.2201
1.17	-57.6986	25.0672	-13.3145	24.565	14.2532	24.4057		1.17	-31.3111	24.0451	-49.9438	24.4922	7.13188	28.0487		1.17	-42.5874	23.6637	2.66473	17.8941	-19.7614	23.6732		1.17	-103.055	39.5171	-63.3716	45.9018	25.8519	40.1583		1.17	-46.8027	26.3915	-17.7342	39.0953	-30.4164	40.8005		1.17	43.9074	34.9747	27.0541	22.5744	2.19099	40.1233		1.17	42.4438
1.18	-56.4845	25.1644	-14.3005	24.3793	12.648	24.0318		1.18	-28.4855	24.1424	-48.34	24.3916	5.15979	27.7137		1.18	-42.0717	23.7374	3.74681	18.0116	-20.5999	23.825		1.18	-103.112	39.7751	-61.7626	45.8342	24.7107	40.1599		1.18	-47.642	26.8107	-17.5301	39.0725	-31.9262	39.9243		1.18	43.7302	35.0371	28.4051	22.6309	0.3943	39.3688		1.18	41.7721
1.19	-55.2199	25.2099	-15.2515	24.1783	11.0887	23.7151		1.19	-25.5873	24.2471	-46.7036	24.3103	3.20893	27.3774		1.19	-41.6337	23.7685	4.75323	18.1518	-21.3707	23.9756		1.19	-103.079	40.0458	-59.9477	45.7739	23.6413	40.1521		1.19	-48.2197	27.2549	-17.5778	38.9397	-33.3165	39.0009		1.19	43.667	35.0718	29.7756	22.7548	-1.44911	38.5812		1.19	41.2072
1.2	-53.8715	25.2074	-16.1735	23.9649	9.58385	23.4643		1.2	-22.6191	24.3719	-45.0865	24.2568	1.28686	27.0419		1.2	-41.2313	23.7575	5.69091	18.3118	-22.0608	24.1241		1.2	-102.926	40.345	-58.0264	45.7109	22.6516	40.1281		1.2	-48.5689	27.7199	-17.7598	38.6924	-34.5888	38.0382		1.2	43.7021	35.0713	31.1797	22.9323	-3.3263	37.7719		1.2	40.6456
1.21	-52.5123	25.1478	-17.0352	23.7489	8.14279	23.2855		1.21	-19.5152	24.5308	-43.5197	24.2367	-0.59618	26.7103		1.21	-40.7744	23.7184	6.54921	18.493	-22.6587	24.2694		1.21	-102.648	40.647	-56.0581	45.6373	21.7507	40.0817		1.21	-48.7508	28.2144	-18.0158	38.3491	-35.7423	37.0455		1.21	43.7446	35.0237	32.6327	23.1564	-5.22563	36.9536		1.21	40.0291
1.22	-51.1645	25.0323	-17.8144	23.5388	6.76736	23.1824		1.22	-16.2662	24.7276	-42.0317	24.2434	-2.42516	26.3873		1.22	-40.2266	23.6555	7.29936	18.692	-23.1531	24.4106		1.22	-102.248	40.9174	-54.0114	45.5659	20.9471	40.0076		1.22	-48.8535	28.7315	-18.2377	37.9571	-36.7748	36.0335		1.22	43.68	34.9306	34.1909	23.433	-7.13987	36.1394		1.22	39.3969
1.23	-49.787	24.8804	-18.4566	23.3393	5.45241	23.1571		1.23	-12.9206	24.9634	-40.6734	24.2642	-4.18373	26.0779		1.23	-39.5894	23.5674	7.96553	18.8981	-23.5323	24.5466		1.23	-101.685	41.1498	-51.8259	45.5149	20.2454	39.9024		1.23	-49.0389	29.2291	-18.3406	37.5563	-37.6876	35.0141		1.23	43.4269	34.7995	35.9081	23.7624	-9.05896	35.3424		1.23	38.8331
1.24	-48.4084	24.7021	-18.8854	23.1569	4.1931	23.2095		1.24	-9.55647	25.2251	-39.4382	24.2935	-5.85933	25.7868		1.24	-38.8882	23.4634	8.58348	19.1042	-23.7863	24.6767		1.24	-100.953	41.3338	-49.5305	45.4883	19.645	39.764		1.24	-49.3634	29.6491	-18.4658	37.1512	-38.483	33.9993		1.24	43.0103	34.625	37.7094	24.1266	-10.9679	34.5761		1.24	38.3661
1.25	-47.1012	24.4895	-19.0943	23.0007	2.9894	23.3373		1.25	-6.21143	25.4986	-38.2544	24.3315	-7.44402	25.518		1.25	-38.2706	23.3368	9.16103	19.3129	-23.9079	24.8002		1.25	-100.115	41.4592	-47.2362	45.4812	19.1436	39.5915		1.25	-49.726	30.0014	-18.8821	36.7328	-39.1632	33.0015		1.25	42.5125	34.4122	39.4497	24.5019	-12.8532	33.8529		1.25	38.0187
1.26	-45.8863	24.2386	-19.1715	22.8775	1.83875	23.536		1.26	-2.83967	25.7795	-37.0778	24.3793	-8.9309	25.2747		1.26	-37.8165	23.1797	9.65423	19.5266	-23.8904	24.9167		1.26	-99.2037	41.5473	-45.0468	45.4841	18.7425	39.385		1.26	-50.007	30.3363	-19.6923	36.2831	-39.7278	32.0326		1.26	41.9791	34.1702	41.0825	24.8788	-14.7024	33.1845		1.26	37.8556
1.27	-44.6579	23.9792	-19.1704	22.786	0.72967	23.798		1.27	0.60227	26.0624	-35.9377	24.4376	-10.3099	25.0597		1.27	-37.4525	22.9969	10.0457	19.7422	-23.731	25.0253		1.27	-98.2123	41.6286	-42.9718	45.4879	18.4434	39.1467		1.27	-50.2429	30.665	-20.7796	35.7743	-40.1743	31.1048		1.27	41.4556	33.9105	42.7003	25.2609	-16.5038	32.581		1.27	37.9055
1.28	-43.3096	23.7481	-19.0498	22.7148	-0.34618	24.1139		1.28	4.08736	26.3479	-34.9207	24.5056	-11.5726	24.8754		1.28	-37.1036	22.7889	10.3592	19.96	-23.4315	25.1254		1.28	-97.1625	41.7192	-40.9173	45.4954	18.2434	38.8805		1.28	-50.5581	30.9669	-22.005	35.1997	-40.4988	30.2294		1.28	40.992	33.6393	44.429	25.6489	-18.247	32.0507		1.28	38.0945
1.29	-41.8449	23.5547	-18.7645	22.6563	-1.38812	24.4741		1.29	7.55899	26.6454	-34.1022	24.5823	-12.7154	24.7233		1.29	-36.7241	22.5538	10.5766	20.1804	-22.9934	25.2163		1.29	-96.1129	41.8142	-38.8322	45.5114	18.1362	38.5911		1.29	-50.9867	31.2262	-23.2496	34.5752	-40.701	29.4173		1.29	40.5596	33.3435	46.2837	26.0508	-19.9231	31.5994		1.29	38.2952
1.3	-40.2876	23.3992	-18.3128	22.6174	-2.39832	24.8678		1.3	10.9358	26.9583	-33.5338	24.6649	-13.7347	24.6054		1.3	-36.2682	22.2903	10.7099	20.3983	-22.4181	25.2975		1.3	-95.135	41.8779	-36.7426	45.5269	18.1166	38.2846		1.3	-51.5019	31.4354	-24.4312	33.9239	-40.7864	28.6779		1.3	40.0234	33.0073	48.1992	26.4713	-21.5239	31.2306		1.3	38.3945
1.31	-38.6846	23.2849	-17.7016	22.609	-3.38442	25.2835		1.31	14.1653	27.2821	-33.2014	24.7425	-14.629	24.5234		1.31	-35.7077	22.0211	10.8518	20.6095	-21.7113	25.3685		1.31	-94.1966	41.8689	-34.6491	45.5324	18.1828	37.9678		1.31	-52.0656	31.5998	-25.5623	33.2728	-40.7656	28.0186		1.31	39.3338	32.6423	50.1093	26.8973	-23.0434	30.9451		1.31	38.3623
1.32	-37.0884	23.2201	-16.9298	22.6402	-4.35324	25.7096		1.32	17.254	27.6114	-33.0324	24.802	-15.4002	24.4784		1.32	-35.1255	21.7733	11.0164	20.8133	-20.8837	25.429		1.32	-93.1812	41.781	-32.5709	45.5335	18.3326	37.6488		1.32	-52.6463	31.7168	-26.7384	32.6403	-40.6444	27.4444		1.32	38.5917	32.2837	51.9462	27.3129	-24.475	30.7417		1.32	38.3476
1.33	-35.5219	23.2116	-16.0078	22.7173	-5.30778	26.1351		1.33	20.2622	27.9551	-33.046	24.8375	-16.052	24.4705		1.33	-34.7	21.5364	11.0988	21.008	-19.9473	25.4778		1.33	-92.0195	41.6467	-30.6046	45.5352	18.5613	37.3367		1.33	-53.2584	31.7811	-28.0527	32.0342	-40.4232	26.9582		1.33	37.8662	31.9673	53.6831	27.7131	-25.8187	30.6161		1.33	38.4757
1.34	-34.0001	23.2531	-14.9484	22.8479	-6.2476	26.55		1.34	23.2976	28.3159	-33.2976	24.8444	-16.5921	24.4981		1.34	-34.4674	21.3104	11.051	21.1867	-18.9167	25.5139		1.34	-90.7538	41.499	-28.8644	45.5305	18.8652	37.0406		1.34	-53.9196	31.7834	-29.513	31.462	-40.0999	26.5609		1.34	37.1343	31.7106	55.3286	28.1067	-27.0741	30.5619		1.34	38.7128
1.35	-32.4929	23.3478	-13.7662	23.0354	-7.1721	26.9452		1.35	26.4197	28.6785	-33.7668	24.8208	-17.0303	24.5595		1.35	-34.2752	21.122	10.9336	21.347	-17.8098	25.5365		1.35	-89.4819	41.3513	-27.3462	45.5092	19.238	36.7697		1.35	-54.6381	31.7044	-30.9899	30.9134	-39.6665	26.252		1.35	36.3389	31.5113	56.874	28.51	-28.2418	30.5714		1.35	39.0132
1.36	-30.9376	23.5096	-12.4445	23.261	-8.08057	27.3122		1.36	29.5142	29.0297	-34.3786	24.7708	-17.3774	24.6525		1.36	-34.0103	20.9751	10.7784	21.4958	-16.6451	25.5447		1.36	-88.2519	41.2017	-25.9568	45.4658	19.6723	36.533		1.36	-55.4459	31.5395	-32.3269	30.3795	-39.1123	26.0276		1.36	35.5011	31.3537	58.2855	28.9286	-29.3227	30.6358		1.36	39.3092
1.37	-29.3233	23.7366	-10.9496	23.4997	-8.96971	27.6442		1.37	32.4568	29.3721	-35.0553	24.6996	-17.6442	24.7745		1.37	-33.6653	20.8458	10.5547	21.6355	-15.4395	25.5376		1.37	-87.0789	41.0339	-24.6722	45.399	20.1648	36.3383		1.37	-56.3469	31.303	-33.4344	29.8663	-38.4377	25.8804		1.37	34.6788	31.2132	59.5181	29.3509	-30.319	30.7454		1.37	39.502
1.38	-27.689	24.0156	-9.30326	23.7414	-9.83243	27.9358		1.38	35.2385	29.7216	-35.7787	24.613	-17.8403	24.9229		1.38	-33.2954	20.7171	10.24	21.758	-14.2112	25.5152		1.38	-86.0234	40.8218	-23.5055	45.3043	20.7129	36.1916		1.38	-57.2942	31.0174	-34.2437	29.3772	-37.6538	25.8007		1.38	33.8058	31.0746	60.575	29.7576	-31.2347	30.8902		1.38	39.5577
1.39	-26.0641	24.3346	-7.55053	23.9844	-10.6599	28.1829		1.39	37.882	30.0911	-36.5718	24.5117	-17.9753	25.0948		1.39	-32.9355	20.5987	9.85378	21.8549	-12.9787	25.4773		1.39	-85.1095	40.5459	-22.3832	45.1898	21.3127	36.0971		1.39	-58.1907	30.7217	-34.8432	28.9319	-36.7637	25.7778		1.39	32.8021	30.9569	61.5261	30.1377	-32.0757	31.0603		1.39	39.4894
1.4	-24.4334	24.6889	-5.69923	24.2294	-11.4451	28.3827		1.4	40.4268	30.4821	-37.4483	24.3908	-18.0602	25.2873		1.4	-32.5724	20.507	9.39108	21.9135	-11.7584	25.424		1.4	-84.285	40.2146	-21.2776	45.0737	21.9586	36.0583		1.4	-58.9671	30.4299	-35.4316	28.5565	-35.7627	25.8006		1.4	31.6859	30.8972	62.3949	30.49	-32.8498	31.2458		1.4	39.2988
1.41	-22.7685	25.0764	-3.72317	24.4896	-12.1784	28.5346		1.41	42.9117	30.8947	-38.4361	24.2461	-18.1057	25.4976		1.41	-32.2185	20.4406	8.85306	21.9317	-10.5677	25.3556		1.41	-83.4942	39.8575	-20.3126	44.9539	22.6429	36.0774		1.41	-59.7086	30.1088	-36.0866	28.2696	-34.6427	25.8576		1.41	30.5079	30.9155	63.1396	30.8155	-33.5665	31.4376		1.41	38.9553
1.42	-21.1229	25.4821	-1.64736	24.784	-12.8444	28.6392		1.42	45.3815	31.3246	-39.5758	24.074	-18.124	25.7236		1.42	-31.8578	20.4025	8.35038	21.9331	-9.42439	25.2733		1.42	-82.6974	39.504	-19.6025	44.8197	23.3537	36.1537		1.42	-60.503	29.7478	-36.7278	28.0797	-33.3984	25.9366		1.42	29.3296	31.0079	63.728	31.1238	-34.2333	31.6273		1.42	38.4784
1.43	-19.6017	25.8798	0.43629	25.113	-13.4323	28.6982		1.43	47.8587	31.7576	-40.8556	23.8733	-18.1285	25.9633		1.43	-31.4588	20.4002	7.97247	21.9374	-8.34329	25.1788		1.43	-81.87	39.1678	-19.165	44.6849	24.0782	36.2838		1.43	-61.2819	29.3757	-37.2845	27.9748	-32.0262	26.026		1.43	28.1415	31.1341	64.1403	31.4299	-34.8561	31.8076		1.43	37.9194
1.44	-18.2497	26.2443	2.49442	25.4472	-13.9338	28.7146		1.44	50.2927	32.1756	-42.1614	23.6457	-18.1297	26.2141		1.44	-31.0132	20.4237	7.63601	21.9381	-7.33645	25.0738		1.44	-81.0854	38.83	-19.0102	44.5679	24.8095	36.4613		1.44	-62.0188	28.994	-37.7331	27.937	-30.5252	26.1153		1.44	26.9172	31.2468	64.3513	31.7383	-35.4427	31.9715		1.44	37.3037
1.45	-17.0507	26.5644	4.53998	25.754	-14.3319	28.6928		1.45	52.6463	32.5774	-43.3726	23.3971	-18.1354	26.4732		1.45	-30.579	20.4522	7.21317	21.9174	-6.41477	24.9607		1.45	-80.455	38.4549	-19.1341	44.4591	25.54	36.6785		1.45	-62.761	28.6055	-38.011	27.9602	-28.8973	26.1947		1.45	25.5985	31.3342	64.3091	32.0367	-36.0031	32.1125		1.45	36.6437
1.46	-15.9932	26.8504	6.5231	26.0201	-14.6095	28.6383		1.46	54.8838	32.9777	-44.4996	23.1391	-18.1528	26.738		1.46	-30.2186	20.479	6.6646	21.8663	-5.58705	24.8416		1.46	-80.0173	38.0275	-19.3969	44.33	26.2564	36.9269		1.46	-63.5544	28.2384	-38.0043	28.0386	-27.1482	26.2554		1.46	24.0909	31.4113	64.0045	32.2998	-36.5452	32.2254		1.46	35.9207
1.47	-15.0597	27.1093	8.37926	26.2476	-14.7545	28.5572		1.47	56.917	33.3816	-45.5993	22.8836	-18.1872	27.0066		1.47	-29.9092	20.5042	6.02384	21.7815	-4.86032	24.7183		1.47	-79.7116	37.5724	-19.5977	44.1645	26.9409	37.1971		1.47	-64.425	27.9114	-37.7016	28.1789	-25.2819	26.2906		1.47	22.4097	31.486	63.4926	32.5038	-37.0747	32.3058		1.47	35.1017
1.48	-14.2328	27.3305	10.1284	26.443	-14.7561	28.4561		1.48	58.7091	33.7767	-46.6792	22.6436	-18.2408	27.2762		1.48	-29.5639	20.5299	5.33226	21.657	-4.24008	24.5929		1.48	-79.5218	37.1246	-19.6747	43.958	27.5769	37.4785		1.48	-65.2856	27.6154	-37.2622	28.3837	-23.2971	26.2946		1.48	20.6374	31.5517	62.7993	32.6451	-37.5953	32.3501		1.48	34.1866
1.49	-13.5184	27.5082	11.8347	26.6224	-14.6051	28.3419		1.49	60.329	34.1481	-47.7079	22.4293	-18.3176	27.5438		1.49	-29.0838	20.5622	4.67139	21.4993	-3.73008	24.4673		1.49	-79.5167	36.708	-19.7148	43.7087	28.1528	37.7602		1.49	-65.9788	27.3273	-36.8078	28.636	-21.1902	26.264		1.49	18.8022	31.6046	61.9256	32.7336	-38.1105	32.3549		1.49	33.1562
1.5	-12.9618	27.6487	13.5218	26.8011	-14.2941	28.222		1.5	61.8647	34.4853	-48.6321	22.2481	-18.4227	27.8055		1.5	-28.4016	20.6002	4.16662	21.331	-3.33218	24.3434		1.5	-79.6582	36.331	-19.8075	43.4374	28.6583	38.0321		1.5	-66.3939	27.0558	-36.2447	28.9169	-18.9623	26.1981		1.5	16.9667	31.6324	60.9036	32.7925	-38.6234	32.318		1.5	31.9667
1.51	-12.6166	27.7526	15.1782	26.9765	-13.8176	28.1033		1.51	63.3466	34.7863	-49.4243	22.0995	-18.5583	28.0575		1.51	-27.6102	20.6223	3.84952	21.167	-3.04679	24.2228		1.51	-79.8143	35.9867	-20.0432	43.1768	29.0778	38.2854		1.51	-66.5049	26.8438	-35.4502	29.2192	-16.6216	26.0979		1.51	15.1905	31.6117	59.7553	32.8478	-39.1362	32.2377		1.51	30.6207
1.52	-12.5191	27.8189	16.785	27.1336	-13.1733	27.9928		1.52	64.7895	35.0575	-50.0961	21.9773	-18.7236	28.2965		1.52	-26.8533	20.6046	3.61348	21.0022	-2.87356	24.1062		1.52	-79.9271	35.6664	-20.573	42.9431	29.3947	38.5123		1.52	-66.4482	26.6758	-34.481	29.5348	-14.1775	25.9661		1.52	13.4479	31.5384	58.4387	32.9062	-39.6489	32.1132		1.52	29.1686
1.53	-12.6398	27.8568	18.2827	27.2585	-12.3624	27.8969		1.53	66.1693	35.2905	-50.691	21.8787	-18.9179	28.5185		1.53	-26.2284	20.5472	3.38601	20.8335	-2.81069	23.9937		1.53	-80.0242	35.3662	-21.4065	42.7253	29.6008	38.7061		1.53	-66.4281	26.5142	-33.4966	29.8417	-11.6372	25.8069		1.53	11.6499	31.42	56.8663	32.9527	-40.1602	31.9443		1.53	27.6393
1.54	-12.8893	27.8746	19.5715	27.3441	-11.3876	27.8215		1.54	67.3696	35.4692	-51.2655	21.8043	-19.1432	28.7197		1.54	-25.7364	20.4654	3.17638	20.6599	-2.85371	23.8847		1.54	-80.1502	35.0844	-22.3801	42.486	29.6944	38.8615		1.54	-66.598	26.36	-32.5292	30.1327	-9.00616	25.6266		1.54	9.71143	31.2537	55.0159	32.9603	-40.6678	31.7317		1.54	26.0289
1.55	-13.1747	27.8716	20.6	27.392	-10.2512	27.7717		1.55	68.2714	35.5859	-51.8401	21.7557	-19.3997	28.8959		1.55	-25.2975	20.3715	2.9826	20.4676	-2.99637	23.7784		1.55	-80.3007	34.8228	-23.3622	42.1938	29.6691	38.9752		1.55	-66.9555	26.2101	-31.498	30.4303	-6.29681	25.4321		1.55	7.58198	31.0371	52.9467	32.9054	-41.1684	31.4772		1.55	24.3387
1.56	-13.5052	27.8443	21.4567	27.4094	-8.95705	27.7517		1.56	68.8794	35.6409	-52.3495	21.7423	-19.6843	29.044		1.56	-24.8463	20.263	2.79599	20.2422	-3.22929	23.674		1.56	-80.4375	34.5926	-24.2738	41.8556	29.5181	39.0462		1.56	-67.2671	26.0567	-30.3865	30.7495	-3.51626	25.2309		1.56	5.33363	30.78	50.7417	32.7806	-41.6576	31.1831		1.56	22.5799
1.57	-13.9654	27.7952	22.2526	27.4043	-7.51368	27.7649		1.57	69.2582	35.6432	-52.7179	21.7746	-19.9927	29.1609		1.57	-24.3715	20.1361	2.66481	19.9924	-3.54374	23.571		1.57	-80.6109	34.3923	-25.0448	41.4978	29.2377	39.0747		1.57	-67.2625	25.9129	-29.2209	31.0683	-0.66195	25.0309		1.57	3.15372	30.5038	48.5119	32.612	-42.1307	30.8526		1.57	20.728
1.58	-14.575	27.739	22.9837	27.3777	-5.93321	27.8137		1.58	69.4716	35.6096	-52.9119	21.8525	-20.3206	29.2445		1.58	-23.8525	19.9928	2.62641	19.7424	-3.93086	23.4683		1.58	-80.868	34.2126	-25.6946	41.1388	28.8231	39.0622		1.58	-66.9014	25.7898	-27.9856	31.3619	2.26728	24.8391		1.58	1.13436	30.2193	46.3306	32.4472	-42.5848	30.489		1.58	18.8124
1.59	-15.2459	27.6833	23.5554	27.3394	-4.22987	27.8993		1.59	69.6114	35.5569	-52.9113	21.9712	-20.6615	29.2938		1.59	-23.3194	19.8278	2.68513	19.5166	-4.38145	23.3654		1.59	-81.1174	34.0514	-26.3651	40.7826	28.2733	39.011		1.59	-66.356	25.6878	-26.7361	31.6313	5.25809	24.6618		1.59	-0.77052	29.9132	44.1712	32.317	-43.0165	30.0959		1.59	16.8941
1.6	-15.9157	27.6245	23.9067	27.3068	-2.42113	28.0217		1.6	69.7726	35.4958	-52.7546	22.1289	-21.0058	29.3091		1.6	-22.8375	19.6336	2.82784	19.3299	-4.884	23.2621		1.6	-81.2015	33.906	-27.1491	40.4313	27.5893	38.9248		1.6	-65.8361	25.5854	-25.5631	31.8838	8.29305	24.5034		1.6	-2.6294	29.5623	41.9409	32.2283	-43.4211	29.6779		1.6	15.0158
1.61	-16.5544	27.5598	24.0542	27.2805	-0.52636	28.1802		1.61	69.9552	35.4199	-52.5522	22.3188	-21.3435	29.2916		1.61	-22.4278	19.424	3.05309	19.1854	-5.42499	23.1583		1.61	-81.0846	33.7627	-28.0014	40.0865	26.771	38.808		1.61	-65.4015	25.4607	-24.5334	32.1115	11.3567	24.3674		1.61	-4.49999	29.1645	39.549	32.1643	-43.7939	29.2401		1.61	13.1547
1.62	-17.1352	27.4866	24.0908	27.2508	1.43544	28.3728		1.62	70.0777	35.3222	-52.4068	22.5287	-21.6652	29.2442		1.62	-22.0752	19.2224	3.39235	19.0768	-5.98841	23.0543		1.62	-80.8241	33.6075	-28.848	39.7348	25.8204	38.6647		1.62	-64.9649	25.3108	-23.6902	32.2998	14.4429	24.2572		1.62	-6.40444	28.7471	36.9611	32.0875	-44.132	28.7875		1.62	11.2463
1.63	-17.6438	27.4045	24.1329	27.213	3.44645	28.5969		1.63	70.0648	35.2016	-52.3191	22.7623	-21.9597	29.1723		1.63	-21.7327	19.0415	3.84383	18.9918	-6.55674	22.9511		1.63	-80.4099	33.4376	-29.6758	39.3608	24.7444	38.4992		1.63	-64.4261	25.1304	-23.0233	32.4515	17.5467	24.1745		1.63	-8.30244	28.3418	34.2131	31.9666	-44.4322	28.3246		1.63	9.24886
1.64	-18.1187	27.3146	24.2215	27.1635	5.48571	28.8487		1.64	69.8752	35.0632	-52.1964	23.0318	-22.2146	29.0824		1.64	-21.3706	18.8737	4.36423	18.9307	-7.11192	22.849		1.64	-79.8038	33.2647	-30.4386	38.9648	23.5519	38.316		1.64	-63.707	24.9091	-22.4929	32.5755	20.6515	24.1191		1.64	-10.1262	27.9457	31.414	31.8014	-44.6902	27.8559		1.64	7.22906
1.65	-18.642	27.2067	24.2665	27.0958	7.52832	29.1238		1.65	69.4696	34.9183	-51.989	23.3256	-22.422	28.9806		1.65	-21.009	18.7091	4.89465	18.9039	-7.63675	22.749		1.65	-79.0511	33.1043	-31.0084	38.5589	22.2448	38.1197		1.65	-62.759	24.6506	-22.0436	32.661	23.7272	24.0906		1.65	-11.8418	27.5464	28.6901	31.6221	-44.902	27.3853		1.65	5.27441
1.66	-19.1737	27.069	24.1714	27.0059	9.55033	29.417		1.66	68.9178	34.7751	-51.6852	23.6195	-22.5761	28.874		1.66	-20.6482	18.5537	5.37642	18.9222	-8.11251	22.6526		1.66	-78.1957	32.9722	-31.2966	38.1577	20.8216	37.915		1.66	-61.6627	24.359	-21.6393	32.6915	26.7581	24.0887		1.66	-13.4664	27.1482	26.0859	31.47	-45.0666	26.9161		1.66	3.42929
1.67	-19.528	26.9051	23.9178	26.9048	11.5311	29.7225		1.67	68.3843	34.6318	-51.2513	23.9055	-22.6717	28.77		1.67	-20.3029	18.4167	5.85308	18.9962	-8.52071	22.5617		1.67	-77.1628	32.8809	-31.374	37.7609	19.2899	37.7064		1.67	-60.5498	24.0391	-21.3326	32.6614	29.7418	24.1119		1.67	-14.9896	26.7641	23.5553	31.3754	-45.1837	26.4509		1.67	1.6808
1.68	-19.6058	26.7239	23.5475	26.8093	13.4526	30.0343		1.68	67.9434	34.4781	-50.6909	24.1866	-22.7054	28.6761		1.68	-19.9895	18.3018	6.46465	19.1362	-8.84332	22.4781		1.68	-75.8256	32.8361	-31.3688	37.3641	17.6581	37.4986		1.68	-59.4285	23.6979	-21.224	32.5605	32.6742	24.159		1.68	-16.4133	26.4022	21.0203	31.3238	-45.2531	25.9918		1.68	-0.04572
1.69	-19.4421	26.5303	23.1347	26.7268	15.2993	30.3462		1.69	67.5236	34.3062	-50.0381	24.4571	-22.6771	28.5997		1.69	-19.6909	18.2173	7.28469	19.3353	-9.0595	22.4041		1.69	-74.1304	32.8259	-31.315	36.975	15.9308	37.2949		1.69	-58.1902	23.3475	-21.3184	32.3905	35.5496	24.2294		1.69	-17.7563	26.0773	18.4616	31.2743	-45.2734	25.5408		1.69	-1.80704
1.7	-19.1026	26.3172	22.7385	26.6525	17.0578	30.6526		1.7	67.0515	34.1136	-49.3284	24.7098	-22.5898	28.5476		1.7	-19.3886	18.1688	8.2369	19.5725	-9.15046	22.3411		1.7	-72.1189	32.8282	-31.1454	36.6011	14.1148	37.099		1.7	-56.723	23.0084	-21.5784	32.1762	38.368	24.3224		1.7	-19.0014	25.8138	15.8778	31.2035	-45.2431	25.1001		1.7	-3.57383
1.71	-18.6303	26.0804	22.3674	26.5778	18.715	30.9483		1.71	66.519	33.8966	-48.5887	24.9542	-22.449	28.5253		1.71	-19.0759	18.1547	9.20797	19.8338	-9.10267	22.2901		1.71	-69.8003	32.8391	-30.7725	36.2321	12.218	36.9147		1.71	-54.983	22.6902	-22.0114	31.9422	41.1286	24.4377		1.71	-20.1474	25.6241	13.2263	31.0981	-45.1623	24.6713		1.71	-5.30401
1.72	-18.0504	25.8316	21.9655	26.4978	20.2596	31.2289		1.72	65.8819	33.6558	-47.826	25.2061	-22.2647	28.5369		1.72	-18.7712	18.1704	10.1571	20.1222	-8.90406	22.2529		1.72	-67.1944	32.8828	-30.1432	35.8591	10.2507	36.7458		1.72	-53.0417	22.3711	-22.6529	31.6896	43.8257	24.5739		1.72	-21.234	25.4949	10.5113	30.969	-45.0334	24.2554		1.72	-7.00492
1.73	-17.3893	25.5675	21.4842	26.4079	21.682	31.4912		1.73	65.0653	33.3942	-47.0365	25.4574	-22.0474	28.5844		1.73	-18.4969	18.2178	11.0703	20.4392	-8.54976	22.2305		1.73	-64.4148	32.9859	-29.2327	35.488	8.22812	36.5966		1.73	-51.0581	22.0392	-23.5	31.3984	46.4537	24.7296		1.73	-22.2897	25.411	7.81475	30.8383	-44.8598	23.8544		1.73	-8.65477
1.74	-16.6003	25.2761	20.9323	26.3077	22.9754	31.7326		1.74	64.0752	33.1092	-46.1854	25.6894	-21.8088	28.6683		1.74	-18.2316	18.2981	11.9242	20.7786	-8.03823	22.2233		1.74	-61.5699	33.164	-28.0322	35.1306	6.16781	36.4718		1.74	-49.1492	21.7222	-24.5085	31.0456	49.0149	24.9042		1.74	-23.278	25.3767	5.20288	30.7084	-44.6446	23.4707		1.74	-10.2239
1.75	-15.6031	24.9699	20.3115	26.2016	24.1371	31.9512		1.75	63.0023	32.7982	-45.2272	25.8966	-21.5621	28.7877		1.75	-17.9327	18.4026	12.7197	21.1362	-7.37049	22.2314		1.75	-58.656	33.4202	-26.5589	34.8019	4.07764	36.3761		1.75	-47.3278	21.4735	-25.6643	30.6094	51.5145	25.0972		1.75	-24.1375	25.4061	2.66034	30.5779	-44.3895	23.1072		1.75	-11.7495
1.76	-14.4405	24.6686	19.6184	26.0946	25.1685	32.1452		1.76	61.8902	32.4618	-44.1785	26.0718	-21.3226	28.9401		1.76	-17.5575	18.5241	13.4682	21.5047	-6.55223	22.2552		1.76	-55.6114	33.7448	-24.8556	34.5183	1.96141	36.3133		1.76	-45.4501	21.3441	-27.0348	30.0634	53.9528	25.3085		1.76	-24.8541	25.5132	0.18936	30.4482	-44.0972	22.7669		1.76	-13.2715
1.77	-13.2234	24.3845	18.9289	25.9958	26.0739	32.3131		1.77	60.7032	32.1017	-43.0441	26.2124	-21.1063	29.1217		1.77	-17.0948	18.6592	14.1711	21.8676	-5.59362	22.2939		1.77	-52.3831	34.1155	-22.9905	34.2869	-0.16821	36.2864		1.77	-43.2895	21.3522	-28.6416	29.4051	56.3286	25.538		1.77	-25.4624	25.7097	-2.15886	30.3102	-43.7726	22.4534		1.77	-14.7661
1.78	-11.9784	24.1148	18.3168	25.9053	26.8577	32.4543		1.78	59.4572	31.7172	-41.8243	26.325	-20.9285	29.3275		1.78	-16.5929	18.8043	14.8555	22.2192	-4.50588	22.3468		1.78	-48.9586	34.5067	-21.0625	34.1001	-2.29446	36.2978		1.78	-40.7574	21.4685	-30.4581	28.6679	58.6419	25.7853		1.78	-26.0295	25.9941	-4.42971	30.1515	-43.4172	22.1715		1.78	-16.1614
1.79	-10.6728	23.8481	17.7652	25.8091	27.5258	32.5687		1.79	58.2457	31.3131	-40.5806	26.4246	-20.8018	29.5512		1.79	-16.1236	18.9554	15.5189	22.5695	-3.30243	22.4132		1.79	-45.3296	34.9125	-19.1294	33.9331	-4.40245	36.3502		1.79	-37.9368	21.6564	-32.382	27.9118	60.8913	26.0503		1.79	-26.5772	26.3496	-6.73946	29.9667	-43.0303	21.9264		1.79	-17.434
1.8	-9.23612	23.5859	17.1692	25.6991	28.0865	32.6574		1.8	57.1056	30.9048	-39.3659	26.515	-20.7382	29.7858		1.8	-15.7331	19.1073	16.1336	22.9255	-2.001	22.4916		1.8	-41.4982	35.3506	-17.0961	33.7641	-6.47896	36.4443		1.8	-34.9759	21.9141	-34.2696	27.1932	63.0743	26.3342		1.8	-27.096	26.7527	-9.11097	29.7693	-42.6133	21.7219		1.8	-18.5688
1.81	-7.62766	23.3389	16.4738	25.5746	28.5473	32.7219		1.81	55.9874	30.5006	-38.1424	26.5835	-20.7513	30.0246		1.81	-15.393	19.2575	16.6855	23.2852	-0.62284	22.5795		1.81	-37.5604	35.8347	-14.8128	33.6019	-8.51654	36.5788		1.81	-32.0048	22.2598	-36.0588	26.5283	65.185	26.6385		1.81	-27.5975	27.1877	-11.4724	29.5712	-42.1691	21.5606		1.81	-19.5942
1.82	-5.87378	23.1109	15.6827	25.4279	28.9151	32.7631		1.82	54.8103	30.094	-36.8447	26.6254	-20.8524	30.2603		1.82	-14.9881	19.4097	17.1362	23.6451	0.81072	22.6752		1.82	-33.6892	36.3387	-12.2409	33.4875	-10.5098	36.751		1.82	-29.0915	22.7049	-37.7689	25.875	67.2101	26.965		1.82	-28.0798	27.6569	-13.773	29.3598	-41.6998	21.4452		1.82	-20.5404
1.83	-4.05839	22.9075	14.7691	25.2487	29.1995	32.7813		1.83	53.4739	29.6802	-35.5026	26.6302	-21.0499	30.4858		1.83	-14.4237	19.5661	17.4183	23.9943	2.28005	22.778		1.83	-30.0157	36.812	-9.42596	33.4587	-12.4526	36.9573		1.83	-26.1798	23.2472	-39.468	25.1715	69.1299	27.3154		1.83	-28.561	28.1744	-16.0064	29.1177	-41.2054	21.3777		1.83	-21.3943
1.84	-2.32639	22.7378	13.7457	25.0423	29.4107	32.7768		1.84	51.9266	29.2663	-34.1886	26.5884	-21.3505	30.6945		1.84	-13.7089	19.7196	17.4925	24.3125	3.76418	22.8861		1.84	-26.5355	37.2421	-6.41221	33.5222	-14.3387	37.1941		1.84	-23.1201	23.8735	-41.2325	24.381	70.9297	27.6923		1.84	-29.0326	28.7483	-18.1495	28.8499	-40.6848	21.3593		1.84	-22.1793
1.85	-0.81421	22.6069	12.7399	24.824	29.5527	32.7507		1.85	50.2348	28.8664	-32.8986	26.5223	-21.7569	30.8812		1.85	-12.9402	19.8608	17.3987	24.5868	5.23852	22.9968		1.85	-23.1536	37.6637	-3.2827	33.6689	-16.1647	37.4566		1.85	-19.7973	24.5616	-43.0806	23.5242	72.5975	28.0973		1.85	-29.4197	29.374	-20.1706	28.5715	-40.1359	21.3894		1.85	-22.8643
1.86	0.47296	22.5085	11.8348	24.6019	29.6247	32.7039		1.86	48.5882	28.4904	-31.6146	26.4624	-22.2683	31.0406		1.86	-12.2303	19.9956	17.2276	24.821	6.682	23.108		1.86	-19.804	38.1076	-0.19185	33.8774	-17.9303	37.7379		1.86	-16.2155	25.2898	-44.9018	22.6928	74.1215	28.5318		1.86	-29.6429	30.0206	-22.0786	28.2889	-39.557	21.4658		1.86	-23.4056
1.87	1.61911	22.4268	10.9973	24.3772	29.626	32.6374		1.87	47.1165	28.1465	-30.388	26.4068	-22.8845	31.1679		1.87	-11.6749	20.135	16.983	25.0281	8.07674	23.2181		1.87	-16.4682	38.5716	2.78505	34.1138	-19.6393	38.0296		1.87	-12.5424	26.0521	-46.5228	21.9792	75.4871	28.9972		1.87	-29.7402	30.6471	-23.9454	28.0055	-38.947	21.5847		1.87	-23.779
1.88	2.69269	22.3553	10.1442	24.1468	29.5613	32.5521		1.88	45.8023	27.8425	-29.2641	26.3357	-23.6027	31.2592		1.88	-11.286	20.2792	16.6124	25.2179	9.40378	23.3247		1.88	-13.1417	39.0571	5.69367	34.3454	-21.2969	38.3233		1.88	-8.85019	26.8414	-47.9001	21.405	76.675	29.4936		1.88	-29.8135	31.2478	-25.8697	27.7243	-38.3027	21.7419		1.88	-23.9576
1.89	3.7175	22.3043	9.202	23.8959	29.4365	32.4493		1.89	44.5596	27.5753	-28.1994	26.2362	-24.4168	31.3117		1.89	-10.9094	20.4211	16.1202	25.3907	10.6419	23.4259		1.89	-9.88041	39.5709	8.58941	34.5527	-22.9059	38.6127		1.89	-5.08022	27.6278	-49.0501	20.9381	77.6686	30.0202		1.89	-29.9558	31.8407	-27.8458	27.4383	-37.6202	21.9324		1.89	-24.0025
1.9	4.66464	22.2748	8.11656	23.6095	29.2494	32.3295		1.9	43.2954	27.3338	-27.1537	26.102	-25.3181	31.3238		1.9	-10.358	20.5581	15.5187	25.5447	11.7771	23.5199		1.9	-6.79816	40.0939	11.506	34.7425	-24.4655	38.894		1.9	-1.21076	28.3827	-49.9887	20.536	78.4551	30.5736		1.9	-30.2397	32.4324	-29.7017	27.1537	-36.8964	22.15		1.9	-23.9582
1.91	5.4924	22.2563	6.88325	23.2901	28.9923	32.193		1.91	41.9278	27.1117	-26.2028	25.9244	-26.2973	31.2944		1.91	-9.61476	20.6878	14.7799	25.6773	12.804	23.6061		1.91	-3.95287	40.589	14.4408	34.9457	-25.9752	39.163		1.91	2.7281	29.0899	-50.7291	20.1924	79.0295	31.1485		1.91	-30.6484	33.0266	-31.2983	26.8763	-36.1292	22.3879		1.91	-23.8388
1.92	6.13622	22.2475	5.578	22.9531	28.6585	32.0404		1.92	40.4382	26.911	-25.444	25.709	-27.3412	31.223		1.92	-8.81071	20.8083	13.9018	25.7776	13.7175	23.6842		1.92	-1.33419	41.0503	17.4095	35.1855	-27.4399	39.4144		1.92	6.65576	29.7553	-51.2367	19.9475	79.3882	31.7391		1.92	-31.0533	33.6237	-32.6341	26.6012	-35.3191	22.6397		1.92	-23.6203
1.93	6.53139	22.2448	4.30518	22.6102	28.2416	31.8724		1.93	38.928	26.7448	-24.886	25.4811	-28.431	31.1096		1.93	-8.10794	20.9273	12.943	25.8386	14.5103	23.7542		1.93	1.10311	41.5069	20.3587	35.4656	-28.8677	39.642		1.93	10.4463	30.4064	-51.5115	19.8432	79.5217	32.3396		1.93	-31.3306	34.2111	-33.8154	26.3198	-34.4635	22.8985		1.93	-23.2684
1.94	6.66465	22.2342	3.10858	22.2692	27.7341	31.6893		1.94	37.5181	26.623	-24.4601	25.2687	-29.5482	30.9556		1.94	-7.66457	21.059	11.9458	25.8624	15.1764	23.8158		1.94	3.39937	41.9794	23.1894	35.7804	-30.2633	39.8424		1.94	13.9962	31.0486	-51.5862	19.9049	79.4228	32.9439		1.94	-31.4558	34.7718	-34.9577	26.0268	-33.5633	23.1575		1.94	-22.7677
1.95	6.56393	22.2055	1.98406	21.9424	27.1342	31.4925		1.95	36.2484	26.5485	-24.104	25.0841	-30.676	30.7634		1.95	-7.49131	21.2061	10.8685	25.8553	15.717	23.8698		1.95	5.57864	42.4747	25.885	36.13	-31.6249	40.0162		1.95	17.2839	31.6555	-51.4819	20.1289	79.0901	33.5454		1.95	-31.5104	35.2913	-36.075	25.732	-32.6197	23.4109		1.95	-22.1673
1.96	6.25952	22.1617	0.89797	21.6397	26.4483	31.2841		1.96	35.0817	26.5146	-23.7962	24.923	-31.7944	30.5364		1.96	-7.4226	21.3625	9.70768	25.8207	16.1394	23.9193		1.96	7.68165	42.9961	28.4309	36.4991	-32.9503	40.1635		1.96	20.4987	32.2025	-51.2488	20.4593	78.5271	34.1378		1.96	-31.607	35.7649	-37.1363	25.4431	-31.633	23.6532		1.96	-21.5117
1.97	5.80982	22.1141	-0.23139	21.3521	25.6799	31.0659		1.97	33.9478	26.5069	-23.5432	24.7688	-32.8801	30.2786		1.97	-7.26051	21.5241	8.48794	25.7561	16.4498	23.9666		1.97	9.75396	43.5523	30.7467	36.8428	-34.2392	40.2831		1.97	23.8483	32.6845	-50.934	20.8346	77.7401	34.7152		1.97	-31.8462	36.1925	-38.1508	25.149	-30.6049	23.8794		1.97	-20.7767
1.98	5.25648	22.0653	-1.4554	21.0607	24.8275	30.839		1.98	32.8223	26.5231	-23.3792	24.6015	-33.9126	29.995		1.98	-6.89448	21.6904	7.20193	25.6612	16.652	24.0127		1.98	11.7883	44.1457	32.7869	37.1243	-35.4919	40.3726		1.98	27.314	33.1259	-50.5216	21.2454	76.7399	35.271		1.98	-32.3082	36.566	-39.049	24.8574	-29.538	24.0857		1.98	-19.9289
1.99	4.5702	22.0043	-2.70362	20.762	23.8907	30.6043		1.99	31.771	26.5696	-23.3799	24.4059	-34.8754	29.6912		1.99	-6.36484	21.8632	5.85524	25.5427	16.7507	24.0585		1.99	13.716	44.7617	34.5635	37.3393	-36.7119	40.4313		1.99	30.768	33.5499	-49.9722	21.7241	75.5364	35.7992		1.99	-32.898	36.8856	-39.6968	24.5908	-28.4341	24.269		1.99	-18.9986
2	3.69658	21.9163	-3.87473	20.4714	22.8726	30.3633		2	30.8574	26.6505	-23.6323	24.1781	-35.7531	29.3729		2	-5.84737	22.0451	4.47185	25.4068	16.7536	24.1058		2	15.4424	45.3761	36.1882	37.5119	-37.9016	40.4597		2	34.0813	33.9513	-49.3323	22.2974	74.1453	36.2939		2	-33.4444	37.1607	-40.0557	24.3592	-27.2945	24.4275		2	-18.0285
[truncated: 5 more columns]

[truncated: 16 more sheets: Figure 5B, Figure 5D, Figure 6B, Figure 6C, Figure S3, Figure_S9, Figure_S10, Figure_S11, Figure_S22, Figure_S25, Figure_S26, Figure_S27 - Mecillinam, Figure_S27 - MP265, Figure_S27 - Nalidixate, Figure_S27 - Azide, Figure_S29]
